# Supplementary material for: In silico search, characterization and validation of new EST-SSR markers in the genus Prunus
Source: BMC Res Notes. 2016 Jul 7;9:336. doi: 10.1186/s13104-016-2143-y (PMC4937603; doi:10.1186/s13104-016-2143-y)
Supplement: Supplementary file 4 — 10.1186/s13104-016-2143-y Description of SSR containing ESTs with significant matches in Prunus species, including accession numbers, repeat motif, primer sequences, product size, and annealing temperature. In addition, position and associated genes with respect to the reference genomes of mei and peach has been added. EST-SSR marked by asterisk has been previously described by Chen et al. [13]. [file 13104_2016_2143_MOESM4_ESM.xlsx]

## Sheet: SSR sequences
No.	SSR-EST name	Accession number	Motif	Origin	Forwardprimer	reverse primer	Product size (bp)	Annealing temperature (ºC)
1	PruArest-1	AJ746590.1	(ag)3	Prunus armeniaca	GCCAAAGAGAGTAGACCATCG	ACTACTTTAACTGCTACCCGGA	188	53.4
2	PruArest-2	CV053300.1	(ct)3	Prunus armeniaca	GCCAAGGTGCTATGGGAAAC	TGGGTGCTTCAACGTTCATG	184	54
3	PruArest-3	CV053142.1	(gt)3	Prunus armeniaca	ACATCGTATAGGGCGCAGAA	GTAGAGCTCCGCAAAACTGG	208	53.9
4	PruArest-4	CV052755.1	(at)3	Prunus armeniaca	GCCTTGTTCTTGCTGCTCTT	AGCGTTCACCACATCGATTG	242	53.9
5	PruArest-5	CV051935.1	(at)3	Prunus armeniaca	CGGACGATCAGTTACATGGC	TCCATCAAGCGCATCAACTG	161	53.8
6	PruArest-6	CV048132.1	(ca)3	Prunus armeniaca	GCCCCATTCTTTGCAACAGA	TGCCCTCAAGAACATGTCCT	165	53.9
7	PruArest-7	CV047955.1	(ta)3	Prunus armeniaca	GTGGCATAACAATGGTGGGG	AGCCAGCCACCATTCTTTTG	181	54
8	PruArest-8	CV047782.1	(at)3	Prunus armeniaca	TGCCTAATAATGGCCTACGC	TGGGGTCGTTACTTGTTGGA	171	53.6
9	PruArest-9	CV047355.1	(gc)3	Prunus armeniaca	ATCCCACTCTCCACCTACCT	CCTGCTTGTTCATCTCGACG	166	54
10	PruArest-10	CV046977.1	(ag)3	Prunus armeniaca	CTTTGACGAAGCGAGATGGG	CGAGAATCACACGCATCCAA	229	53.7
11	PruArest-11	CB820810.1	(at)10	Prunus armeniaca	GAGCATGTGAAGAGCAGACG	GCAGCAGAGCAAGGATCTTC	152	53.9
12	PruArest-12	CB818978.1	(tgtat)3	Prunus armeniaca	GGCGGTGACAATGTTGGAC	TTTTGCAGGCCCTTGTACAA	159	53.5
13	PruArest-13	CB818736.1	(ga)15	Prunus armeniaca	CTCCACCGAGTCCACAAACA	CCAGCATTGTCACAGTCGTC	204	54.3
14	PruArest-14	CB823899.1	(ga)4	Prunus armeniaca	ACCACAGTAGCCTCTTTCCC	GCAACTTTGAGGGTCCTTGG	250	54
15	PruArest-15	CB822177.1	(tg)4	Prunus armeniaca	AAGAATCGGCCAGGAAATGC	AGCCAATAGAATGCCCCAGA	244	53.8
16	PruArest-16	CB821618.1	(at)4	Prunus armeniaca	TCAGTCTCACCCCATATGCG	CTGTTGTCATCTGGGCATGG	105	53.9
17	PruArest-17	CB820468.1	(tc)3	Prunus armeniaca	TTCTCACCGGTTCCCTGTAC	TGCTCCACCAGTTCAGAAGT	210	53.9
18	PruArest-18	CB820225.1	(tc)3	Prunus armeniaca	CACAAAACCCTGCCAAGCTT	GAATCTTGAGAAGCCGCCTG	242	54.1
19	PruArest-19	CB819553.1	(ct)4	Prunus armeniaca	GGCATCGTGAGCACCTTAAG	TCTGTGCATGAGGAAGCTGA	215	54
20	PruArest-20	CB819075.1	(ta)3	Prunus armeniaca	TGCAGTTCGTTACAAAGTGGG	AGTCACTGTGCTACGCTACC	150	54.3
21	PruAvest-1	HE642413.1	(ct)4	Prunus avium	GCCCATCCAAAAGTGTGTCT	GGAAGGCGTTTCGTTTATGA	191	55
22	PruAvest-2	HE642400.1	(gt)3	Prunus avium	CCACTGCAGCAGGTACTCAA	GACCACCAGCTGTTGACAAA	156	54.8
23	PruAvest-3	HE642372.1	(at)3	Prunus avium	GTATCCGTGGCGTGGTAAGT	GGCGTGTCCATCTATCACCT	197	54.9
24	PruAvest-4	HE641951.1	(atc)5	Prunus avium	CTGGGTTGCCTGTACCTGAT	ACTCCCGGGTTTAAGATGCT	223	54.9
25	PruAvest-5	HE641916.1	(gaa)	Prunus avium	AGCTCTTGCTGTCGGATCAT	GCATTCCCAGAAGATGAGGA	224	55
26	PruAvest-6	HE641885.1	(ct)4	Prunus avium	AGGGGGCATTCAAAAAGACT	TCCTCCGATTTGCAGGTATC	163	54.9
27	PruAvest-7	HE641843.1	(ag)13	Prunus avium	GGTTTCCACAACTTCCCTCA	CAACAACCGGAAACAGAGGT	201	54.9
28	PruAvest-8	HE645912.1	(tc)3	Prunus avium	GTATGGTGGAATTGGCCATC	GCCAACTTTCAAGCTCCAAG	207	55
29	PruAvest-9	HE645883.1	(ag)3	Prunus avium	GAGTCGGAGACGAAGACGAC	CGTCCAGATGTTGAGGGTTT	198	54.9
30	PruAvest-10	HE642477.1	(tc)3	Prunus avium	GAGAAGGAAAACGCTGTTGC	CGTTTGAGGAGCTTTTCACC	150	54.9
31	PruAvest-11	HE642461.1	(ga)15	Prunus avium	TACGCAAGCATCAACAGGAG	GGCTGGGGTAAAAAGAAAGC	172	55
32	PruAvest-12	HE642437.1	(tc)13	Prunus avium	TTGGAGCTGCAGGTAGAGGT	AGCATGCATCAGTGCAGAAC	203	55
33	PruAvest-13	HE645021.1	(at)4	Prunus avium	CAGTTTGCAGGGGTCAATTT	CAGTCCGCTAAAAGCTGGAG	232	55
34	PruAvest-14	HE645001.1	(ca)4	Prunus avium	AGGGTGCCTGGTGTTGATAG	AATGCGTCCTCCGAGTATTG	159	55
35	PruAvest-15	HE644884.1	(tc)3	Prunus avium	CATATTTGGGGCAATTTTGG	CTCTCCCAAGCAAGAAAACG	171	55
36	PruAvest-16	HE644857.1	(at)3	Prunus avium	CCGGCGGTGTTAGTAGATGT	TGTACTCATGGCGAGCTGAC	165	55
37	PruAvest-17	HE644849.1	(tc)4	Prunus avium	GTGTTGGCATTCCGATTCTT	AGGCATCCACCATCAAAGTC	240	54.9
38	PruAvest-18	HE644282.1	(cg)4	Prunus avium	CGCTAAGACTGAAGGGAACG	ACGTCACCTACACGCCTCTT	204	54.9
39	PruAvest-19	HE644253.1	(ag)5	Prunus avium	AGAGGGTATGGAGCTGAGCA	TGTCACATTGGATCCCAGAA	159	54.8
40	PruAvest-20	HE643571.1	(ac)3	Prunus avium	CCAGGACGTCTGGATCATTT	CCCTCTGGGATTCCTTCTTC	222	54.9
41	PruAvest-21	HE643439.1	(agc)4	Prunus avium	TGGCTGTCACTCAGTTCAGG	GCTGCTGGTTATGCTGATGA	242	55
42	PruAvest-22	HE643167.1	(tgt)3	Prunus avium	AGAAGCTTCAGCTGCTTTGG	GGAGCAGACTCTTTCCGTTG	171	54.9
43	PruAvest-23	HE640859.1	(at)4	Prunus avium	CCTCATGCGTCGTCTTTACA	ATAAGAGCACCGGGTTGATG	160	54.9
44	PruAvest-24	HE644545.1	(ag)3	Prunus avium	AACGTGCTAGAGCTGCCATT	ACACCTGGATTTCCAACAGC	178	55
45	PruAvest-25	HE643152.1	(caca)3	Prunus avium	AGCAGCCAGAAAGGAGACAA	TGGAACACACAAAAGCTTCG	164	55
46	PruAvest-26	HE643128.1	(ag)3	Prunus avium	CTCCTTCTTTGGGCGTAGTG	TGGGAAGGATCTTTGGACAG	189	52.1
47	PruAvest-27	HE643042.1	(ct)5	Prunus avium	TGAAAATGGAGGCAAAGTCC	TCGTGCAATAAATCGTCCAA	185	55
48	PruAvest-28	HE643001.1	(ac)3	Prunus avium	AAACCAAAGGCCTGACACAC	TGTTACGTTTGGCGTCACAT	236	55
49	PruAvest-29	HE642833.1	(tc)3	Prunus avium	CTCAGTTGACCACAGGAGCA	GGAGGCGTGAAAAGACAGAG	191	54.9
50	PruAvest-30	HE641296.1	(ga)15	Prunus avium	CCAGATCTGCTGGGAATCAT	CCTAAGCCGATAAGCCTCCT	202	54.9
51	PruAvest-31	HE645207.1	(ga)4	Prunus avium	TGGAAATGGCTTTTGCTACC	TCGAATCCCAAAATCCTGAG	219	55
52	PruAvest-32	HE640290.1	(ta)3	Prunus avium	GGCTGGAAATCAAACTCCAA	GTTGCTGCCCAATTGTACCT	249	55
53	PruMest-1	GW869682.1	(ga)3	Prunus mume	CAGACGGTGATGGCTTCTTT	CCACAAGGCGTTTTGGTATT	236	55
54	PruMest-2	GW869656.1	(aga)3	Prunus mume	CTGGAGATGGACGAAGAAGG	CCGGTGAGAATCGATGAACT	195	54.9
55	PruMest-3	GW869619.1	(gatga)3	Prunus mume	ATACCCATCGCTTCAATTCG	CGTTTTGAGCAAGCAGATGA	169	55
56	PruMest-4	GW869594.1	(ac)3	Prunus mume	GAGCCGACTGGTTGATTGAT	TCCTTGCTCTCTCCCTCAAA	181	55
57	PruMest-5	GW869360.1	(ag)6	Prunus mume	AATCAGAAATTTGGCGGTTG	ATGGTGGTGGTAGTGGTGGT	232	54.9
58	PruMest-6	GW869150.1	(aat)3	Prunus mume	CGCTCAAATGTATGGCAATG	AGAGCCAACTGACCCCTTTT	235	55.1
59	PruMest-7	GW868937.1	(at)3	Prunus mume	TCAATGGCAGAAGCAACAAA	ACTTGACCTGAGAGGCCAGA	179	55.1
60	PruMest-8	GW868834.1	(tc)4	Prunus mume	GACCAAATCGAGGGTCAAAA	GGAGAAGTCCCTCCATAGCC	232	54.9
61	PruMest-9	GW872512.1	(tg)3	Prunus mume	TTCCAGTCGCTCAGTCCTTT	TCACTCAGAGGGTTGCTGTG	237	55
62	PruMest-10	GW872325.1	(gc)4	Prunus mume	CCAAGGAGAACATCGAGGAG	CTCACAAGCCTCCTTCAAGC	233	54.9
63	PruMest-11	GW872086.1	(aga)3	Prunus mume	TGAAGGCCAAGCTGATTTCT	AAAAATGAGCAACGGTCCAC	248	54.9
64	PruMest-12	GW871863.1	(tgg)3	Prunus mume	CCAGAAAAACCCAGATGGAA	AAGCCACATCCAGCTCTTGT	198	54.8
65	PruMest-13	GW871721.1	(gtg)3	Prunus mume	CCTTTCGATCTCTTGGGTGA	CCACGGCCAGTTTCATACTT	191	55
66	PruMest-14	GW871508.1	(tct)3	Prunus mume	TCTCCAAACTCCCATTCTGC	TCGAAAAAGACGGAGCTGTT	220	55
67	PruMest-15	GW871325.1	(agg)4	Prunus mume	CTGGTCGCCTGACTGTGATA	TGGTTCTGGAGAGGGAACAT	210	54.6
68	PruMest-16	GW871206.1	(gaa)3	Prunus mume	CCACCTTCAAGCTCTTTTGG	GGTGCTTGATCCGTGATCTT	166	54.9
69	PruMest-17	GW871053.1	(tc)7	Prunus mume	CTCGTTGCTCTCATTCACCA	CCCGAGACGTTCCTATCGTA	207	55
70	PruMest-18	GW870976.1	(tg)4	Prunus mume	AAGCTGTGTGTGCTGACGAC	TTGAATCAACATCCCGATCA	223	54.9
71	PruMest-19	GW870896.1	(ag)3	Prunus mume	CCAACCAAGCCATTGAGTTT	GCCACAGCAACAGGAGAAAT	154	55.1
72	PruMest-20	GW870764.1	(ca)3	Prunus mume	CCACACACCACCTCCTCTTT	GAAGGCAACCGGTTTGTAGA	201	55
73	PruMest-21	GW870668.1	(ag)5	Prunus mume	GGTGCGAAATTCATTCTGCT	CTCAACCGAGCAGTGCAATA	250	55.1
74	PruMest-22	GW870475.1	(ttg)3	Prunus mume	ACCTAAGCTCATGGCCACAC	ATCACGAGTGGTTCCGGTAG	240	55
75	PruMest-23	GW870405.1	(tc)3	Prunus mume	GCTTCAGTCGTTGACCATCA	ATTTGCGAAGGCAAAACTGT	248	54.7
76	PruMest-24	GW870400.1	(ag)10	Prunus mume	CAGTCCCTGGGGTACTTCAA	ACCAAACCCAAGTTGTGCTC	220	54.9
77	PruMest-25	GW870329.1	(ct)16	Prunus mume	AGTGACGGCATCTCTCGAAT	TGAAAGAAGAAGCACTTGGTTT	150	54
78	PruMest-26	GW869871.1	(ag)5	Prunus mume	GAGCACATTGCAGGAAGTGA	GGCAAGACCTTTGTTGTGGT	188	55
79	PruMest-27	AB437327.1	(caccag)4	Prunus mume	TGCTGTGGAGGACATAGCTG	CTGGTGCTGGTGTTGTGAGA	183	55.4
80	PruDest-1	CA854215.1	(ct)3	Prunus dulcis	AGACTTCTGCTTGGCCGTAT	CACAAGTGCTGAAGTGACTCA	233	53.7
81	PruDest-2	BU645479.1	(ga)5	Prunus dulcis	AGCAGGAGAAGGCAGTGATT	TGATTCTTGGGCACGTAGGT	232	54
82	PruDest-3	BQ703551.1	(tc)3	Prunus dulcis	CTCTCCTCCTGCTTGCTCTT	CTTCTCCTTGGAATGCGGTG	167	54
83	PruDest-4	BQ641123.1	(aag)3	Prunus dulcis	GAAGACTCGATCGAAACCGC	GCTTCATCATCAACAGGGCC	167	54.1
84	PruDest-5	BU574530.1	(ga)3	Prunus dulcis	CACGAGGGTTTAACAAGGGC	TAACTTCCCAACCTCCCCAC	176	54
85	PruDest-6	BU573680.1	(cgc)3	Prunus dulcis	AATGGCGTAACTCTTGCACC	TGTTGGTTTCGTTGGGCATT	220	53.8
86	PruCest-1	EE488846.1	(tcc)3	Prunus cerasus	CCTCGATTAGCATGGGACAT	TTCCGAACACGTAATGACCA	193	54.9
87	PruCest-2	EE488428.1	(cgc)3	Prunus cerasus	GAAGAGCGGAGTAGGTGTGG	CAGAGGAGAGATGGGCGTAG	191	54.9
88	PruCest-3	EE488808.1	(ga)5	Prunus cerasus	GAGAGAGAGGCGCAGAGAGA	GCACGCAAGATTTCACAGAA	158	55
89	PruCest-4	EE487872.1	(gtc)3	Prunus cerasus	CAGGCATTTTTGCTGTGTGT	GCGTGTAACTTTGGCTCTGA	178	54.4
90	PruPest-1	DN556554.1	(cg)3	Prunus persica	GCGTACTCCACAAACGGAAT	GGTGCTGCAATACGACGTTA	234	54.8
91	PruPest-2	DN555164.1	(cac)3	Prunus persica	AACAATCCTCCAAGCACCAC	CTCACCACCCGAAATAAGGA	218	54.9
92	PruPest-3	DN554644.1	(at)3	Prunus persica	ACTTCAGCCAGGTCTTGGAA	TTGACTCCCGCCTGTTTTAG	237	55
93	PruPest-4*	DY653347.1	(ct)4	Prunus persica	TTCACAATACAGGGGGTGGT	TCTCGAAAATCCAGCGCTAT	198	55
94	PruPest-5	DY653073.1	(ca)3	Prunus persica	CTTCGTGCCTTTCAACAACA	GCTCTGCAAGATGGAGCTTT	151	54.8
95	PruPest-6*	DY652674.1	(ac)3	Prunus persica	AAGAATCACTGGCGATGTCC	TCCCTTTCCCCAAGAGAACT	247	55
96	PruPest-7*	DY647689.1	(ag)6	Prunus persica	GATTTCATTCATGGGCTGCT	TGTCGCCTTTTCTGAGAGGT	236	55
97	PruPest-8	DY647100.1	(ag)4	Prunus persica	GGTGCTACCGAACAAGGGTA	ACCAATTTGCCCAATCAGAG	232	54.9
98	PruPest-9*	DY646568.1	(ga)3	Prunus persica	GCCATACTGTGGCACCTTTT	GGCTTCTGCTCCTGTTGTTC	241	55
99	PruPest-10*	DY646091.1	(tc)5	Prunus persica	CCTCCAAATTTGCCAACACT	ATGTTGAGGAGCGAAGAGGA	172	54.9
100	PruPest-11*	DY640829.1	(ct)3	Prunus persica	AGGCACTGGATGGAAATCAC	CGGGAAGTGAAGAGAGCAAC	179	54.9
101	PruPest-12*	DY640463.1	(ca)4	Prunus persica	CCAAAACCCAGAGACCAAAA	TTCCTTGAGAGCCGAGAGAG	191	54.8
102	PruPest-13*	DY639755.1	(tc)5	Prunus persica	CGACGACACAAAAGCTACGA	AGGCCTGGTTTTAGCTCCAT	170	55
103	PruPest-14*	DY638060.1	(atc)5	Prunus persica	CTGCGACTTCTGGATCATCA	GCGCGTTAAACCCTAGACAC	216	54.8
104	PruPest-15	DY637184.1	(gat)3	Prunus persica	ATTCAAATCGCCAAGCAGTT	ATTGAAATCGTGCCTTGGAC	182	54.8
105	PruPest-16*	DY637114.1	(at)3	Prunus persica	TTCATTTGCCCTTCTTGAGC	TCATGAGGGACAGCTCCTCT	153	55.1
106	PruPest-17*	DY637079.1	(ag)5	Prunus persica	GCTTCGTTGCATTCTCTTCC	GTTTCCAGCGCAAATAAAGC	221	54.9
107	PruPest-18*	DY637042.1	(cac)4	Prunus persica	TAGGGGTCTCTGCTGCACTT	TCATGGAACGACTGGTGAAA	186	55
108	PruPest-19*	DY636990.1	(gt)3	Prunus persica	ACGCCATCATCAACTCCTTC	CCTTTCTGAACCTCCCAACA	157	55
109	PruPest-20*	DY636933.1	(ag)3	Prunus persica	GCATGACCTCGCAGTACAAA	GGCGGAGAGCCTCTATCTTT	156	54.9
110	PruPest-21*	DY636876.1	(ag)12	Prunus persica	CACTTGCAATGGTGATCGAG	TCGCGTACGCATTTCTGTAG	207	55.1
111	PruPest-22*	DY636829.1	(ag)3	Prunus persica	GGGGATCTGAAAATGGGTTT	CTGGTGTCCCCTTCAACAGT	161	55
112	PruPest-23	DY636770.1	(ct)16	Prunus persica	AAAACCCATTTCTCCCTCTCTC	TCCCTTTTCTCACAACTTCCA	249	54.8
113	PruPest-24	DY636731.1	(gcc)4	Prunus persica	GAGTTCACTGAGCCCGAGTC	CCAATGCCCTTATCACCTGT	188	54.9
114	PruPest-25	DY636330.1	(ga)3	Prunus persica	GAGCTCGCTAAGAACGAGGA	GCCTAGTGCAAAGGCACTTC	159	54.9
115	PruPest-26*	DY636260.1	(at)3	Prunus persica	TGTTCTGCTTCGAAACGATG	GAACCTTCGTCTCAGCTTGC	216	55
116	PruPest-27*	DY636195.1	(gct)3	Prunus persica	TGCAGCAAACACTGACATGA	GTTTGCAGCACTTGGGTTTT	232	55
117	PruPest-28*	DY636151.1	(ac)3	Prunus persica	GATGCAGAAAAACCCAGCAT	CGACATCACCACCTTCCTCT	237	55
118	PruPest-29*	DY636084.1	(ag)7	Prunus persica	CGTGCTGCATAGACGACCTA	GGGATGCTGAGATGGACAGT	172	55
119	PruPest-30*	DY636045.1	(gat)3	Prunus persica	TCAGCTTCGCAGCTACAGAC	AGGAAAATCGCCTCCAAAAT	151	54.7
120	PruPest-31	DY635952.1	(at)6	Prunus persica	TTTTTGTCATCTTCACAACAATTT	AATGAAATTAAATCTGCGAGAAA	238	52.5
121	PruPest-32	DY634892.1	(tc)21	Prunus persica	TCTCTCTCTCTCTCTCTCTCTCTCTC	GGCCACTACCGAGCAGATTA	101	53.9
122	PruPest-33*	DW356487.1	(caa)4	Prunus persica	CACTATGGCTTCTGCTGCAA	CGGTATTGGGTGCTGTAGGT	204	55
123	PruPest-34	DW349084.1	(tg)4	Prunus persica	TTCACCAAGGCTGCTCTTTT	AACCTGCAGAAACCAGAGGA	213	54.9
124	PruPest-35*	DT455065.1	(ag)3	Prunus persica	ACTATGTCCAAGGCGACACC	TGATTTGCAATGCCATCACT	162	55
125	PruPest-36	DN677195.1	(tg)3	Prunus persica	CTTTGCTCCAAGGCTTTTTG	CACACAGAGCTTCACCCAGA	229	55
126	PruPest-37*	DN677009.1	(gat)4	Prunus persica	TCTGCTTGTGGTGGTGAGAG	CCCATCAGCCTCTGAATTGT	200	55
127	PruPest-38*	DN676782.1	(cac)4	Prunus persica	ATGTGAGCGAGTCCGAGAGT	TCAGACAAATCAGCGTTTCG	203	55
128	PruPest-39*	AJ533699.1	(ct)3	Prunus persica	ACCTCTCCCGGCCTCTAATA	TGCTGGGACAATCATCAAAA	227	55
129	PruPest-40*	AJ533271.1	(tg)3	Prunus persica	GCACCTGATGTGCCTTACAA	GTGGCAGTCTGATCAGCAAA	224	54.8
130	PruPest-41	BU044973.1	(tct)4	Prunus persica	GACTTTGACGGCTGAGGTTC	AGGCAGGACAAGAAAAAGCA	179	54.9
131	PruPest-42	BU044377.1	(ta)3	Prunus persica	TCTGCAACAAAGCTTCCTGA	AAGCACTGCTGACGATGATG	193	54.8
132	PruPest-43*	BU044059.1	(ga)3	Prunus persica	CATCTGCGAGGAATAGCACA	TGCCATCCTCACAAACTCTG	249	54.9
133	PruPest-44*	BU041888.1	(gt)3	Prunus persica	AGGGACACGATTTCTCGTTG	GAGCATTCTTTGGGATTGGA	199	55
134	PruPest-45*	BU041492.1	(gat)3	Prunus persica	TCATCTGCAGGAAGCATGAC	TTGCTACACAACGGGCAATA	151	55
135	PruPest-46*	BU041182.1	(tg)3	Prunus persica	CCTCATATCCAAACGCCAGT	TCATTTTCCTTGTCCCTTGG	214	54.9
136	PruPest-47*	FC865592.1	(ca)3	Prunus persica	TGATGCTGTTTCTCCTGCAC	TGTGATGCAAATCTCCCGTA	165	55
137	PruPest-48*	FC862020.1	(tag)4	Prunus persica	TGGCAAAGAGAGCCAAATCT	CGCTCTTCGAGACAAGGAAC	179	55
138	PruPest-49*	FC860760.1	(at)3	Prunus persica	AATACGCGCAATCGTTTCTC	CCCAAGGAAGAGAACAGCAG	221	55.1
139	PruPest-50*	FC865787.1	(tc)3	Prunus persica	GTCGGTTTGGGTTTCAAAGA	CTGCAGTGTGGCTGTTCCTA	222	55
140	PruPest-51	FC865740.1	(tg)3	Prunus persica	TATTCCCATCCCCTTCTCCT	CATGGACTCCAAAACGTCCT	191	54.8
141	PruPest-52*	FC864669.1	(at)3	Prunus persica	TTGGGTGTTCCAGTTTTGGT	GTGACTGCGAAGAGGGACTC	188	55.1
142	PruPest-53	FC861895.1	(ag)3	Prunus persica	TTCAATGGCTTCCTCATTCC	GCTGTCAATCCCCCAGTAAA	223	54.9
143	PruPest-54*	FC864919.1	(ag)4	Prunus persica	TTAACACCAAACGGGTCCTC	TTGGGAAATCAACCCCAATA	155	54.9
144	PruPest-55*	FC864094.1	(tg)5	Prunus persica	GATGACGGGAAGAAATTCCA	GTCCATGACACCACAGAACG	167	54.9
145	PruPest-56*	FC864323.1	(ttc)5	Prunus persica	CACGGGAGGAGTCTGTCAAT	TCGATGGATTTGATCACGAA	197	55
146	PruPest-57*	FC865336.1	(tc)9	Prunus persica	CACCACAACCACAGCTCAGT	GAGAGGGAGATTTGGGAAGG	231	54.8
147	PruPest-58*	FC860845.1	(att)3	Prunus persica	GCGAAGCTCCTACTCCAATG	ATCCCTCTTGGCTCAAGGTT	221	55
148	PruPest-59*	FC863949.1	(ctt)5	Prunus persica	ATAGGCGCAGCTAAGGTTGA	TTCCTCCGATCACCTAAACG	182	55
149	PruPest-60*	FC861191.1	(tg)3	Prunus persica	CGGCAGGTGTTGTTTGTATG	TCCTCCCAAAATGGATTCAA	244	55.1
150	PruPest-61*	FC862254.1	(at)3	Prunus persica	AAACTCAGTTGGCTCGCACT	GAGCATCCGATCAATCTCGT	215	55.1
151	PruPest-62*	FC860679.1	(gt)4	Prunus persica	CCTGGACCGATCTTTGTCAT	ACACACACCAGAGGGGAGAC	151	54.9
152	PruPest-63*	FE969373.1	(tgc)3	Prunus persica	TTCTCCCCTCATGAAAATGG	TCAGGTGATGACTGGCCATA	209	54.9
153	PruPest-64	DW347755.1	(tcaaa)9	Prunus persica	ACATCTCCCTTCCCCTCACT	AAGCCTCCCGTACATGTGTC	226	54.9
154	PruPest-65*	DW347702.1	(ga)3	Prunus persica	AGAAAACTGCTCCTGGCAAA	TTACCCGGGCTTCTTCTTTT	163	55
155	PruPest-66*	DW347521.1	(aat)3	Prunus persica	CACGCTCCACAAATTCCTCT	CACCTGAGCAGATTGCAAAA	169	55.1
156	PruPest-67	DW347458.1	(at)4	Prunus persica	ATTTTACACTGGGCCTTTGC	AAAAGCCTATAGCCTCTCACCT	152	53.4
157	PruPest-68	DW347354.1	(ag)4	Prunus persica	CCCAAAGCCAAATTAGGTGA	TGGGATTTGGAAAAAGTTGG	241	54.8
158	PruPest-69	DW347161.1	(ct)9	Prunus persica	AAGAAAGAGGGATGGGTGCT	AACATGGTAAGCCCAAGCAG	202	55.1
159	PruPest-70	DW347051.1	(ga)3	Prunus persica	TGCTAAACGGGAGGTATTGG	TGGGTTTTTGGTTTCTTTGG	155	54.8
160	PruPest-71	DW346876.1	(ga)4	Prunus persica	TTTTGCTCAAAACTGGCAGA	TGGATGAAGAATGGTGTGGA	173	54.7
161	PruPest-72	DW346690.1	(aaaaaat)3	Prunus persica	AACCTAAAGCCTTGGCGTCT	TATCCCAGAATTGGCAGGAC	151	55
162	PruPest-73	DW346535.1	(gaaa)3	Prunus persica	TTTGACGGAAAAGGAAATGG	CACCTCCTAAGGGCAAAACA	151	55
163	PruPest-74	DW346434.1	(ct)3	Prunus persica	TCTTTTGGGAAAGCCATTTG	TTGTCTCGTCCCTTTCTGCT	229	55
164	PruPest-75*	DW346113.1	(ctt)4	Prunus persica	AAAACCCAGTCCTCCCATTC	TCCCCTTGTGTTCACACTGA	189	55.1
165	PruPest-76	DW345727.1	(gc)3	Prunus persica	TCACAGATCTGCTGGGTCAG	TCAAAGTTTTCTCCCCATGC	195	55
166	PruPest-77	DW345525.1	(tc)3	Prunus persica	GGCGAAATACGAGCTGAGAC	CATGCTTTAGAGGGCCAGAG	226	54.9
167	PruPest-78*	DW344975.1	(tc)3	Prunus persica	AATACCTGTGGCTGGACTCG	GAGCGAGGAGTCGTAGTTGG	230	55
168	PruPest-79	DW344901.1	(at)3	Prunus persica	CCTGCATGCCCTTGTATTTT	CCCTGCAAACCAATTAGCAT	156	54.9
169	PruPest-80*	DW344784.1	(ag)3	Prunus persica	CCCATGGACCTCAAAAGAGA	GGAGTCCCACTCAAATCCAG	250	54.7
170	PruPest-81*	DW344084.1	(gt)4	Prunus persica	TGTTTCCATGCCAATTCAGA	CAGTAATGGGGTTCCGTCAG	229	55.2
171	PruPest-82	DW343883.1	(ga)3	Prunus persica	CGTGAGAGATCCGAGGAAAA	GGGGGTTATGGGAAATTTGT	208	55
172	PruPest-83	DW343037.1	(ct)3	Prunus persica	GGATGAGCTGGTCGGTACAT	CTACAAATGGCCGAGGAAGA	188	55
173	PruPest-84	DW341791.1	(ct)4	Prunus persica	GTGGACACGGATGTCAACAG	TGTCATAGCAGGAGGCAGTG	187	55
174	PruPest-85	DW341412.1	(ca)3	Prunus persica	CTGATCTTCCCTTCCCCTTC	CCCGTTAACTGTTGCCACTT	239	55
175	PruPest-86	DW341121.1	(at)3	Prunus persica	TGAAATGGTGCACGTTGTTT	ATGGGCCTAGTTGGTGAGTG	197	55
	* Previously described by Chen et al. [13]

## Sheet: SSR characterization
No.	SSR-EST name	Accession number	Description	Motif	forward primer	reverse primer	Product size (bp)	Annealing temperature (ºC)	P. mume location	P. mume descriptiom	P. persica location	P. persica descriptiom
1	PruArest-1	AJ746590.1	AJ746590 Prunus armeniaca cv. Goldrich Prunus armeniaca cDNA clone CH19, mRNA sequence	(ag)3	GCCAAAGAGAGTAGACCATCG	ACTACTTTAACTGCTACCCGGA	188	53.4	LG4, 208896	Prunus mume translocase of chloroplast 34 (LOC103328028), transcript variant X2	Unknown	Prunus persica hypothetical protein (PRUPE_ppa008959mg)
2	PruArest-2	CV053300.1	EST 12748 Half-Ripe Apricot Fruit Lambda Zap II Library Prunus armeniaca cDNA clone bge018m23q 5-, mRNA sequence	(ct)3	GCCAAGGTGCTATGGGAAAC	TGGGTGCTTCAACGTTCATG	184	54	LG5, 17,601,037..17,603,189	Prunus mume mitochondrial chaperone BCS1 LOC.103332165	Unknown	Prunus persica hypothetical protein (PRUPE_ppa005000mg)
3	PruArest-3	CV053142.1	EST 12590 Half-Ripe Apricot Fruit Lambda Zap II Library Prunus armeniaca cDNA clone bge018f15q 5-, mRNA sequence	(gt)3	ACATCGTATAGGGCGCAGAA	GTAGAGCTCCGCAAAACTGG	208	53.9	LG5, 17.446.328..17.450.428	Prunus mume CBL-interacting serine/threonine-protein kinase 9-like (LOC103332146), transcript variant X1	Unknown	Prunus persica hypothetical protein (PRUPE_ppa005700mg)
4	PruArest-4	CV052755.1	EST 12203 Half-Ripe Apricot Fruit Lambda Zap II Library Prunus armeniaca cDNA clone bge017c17q 5-, mRNA sequence	(at)3	GCCTTGTTCTTGCTGCTCTT	AGCGTTCACCACATCGATTG	242	53.9	Un, 718,709..722´198	Prunus mume ribosome-inactivating protein alpha-trichosanthin-like (LOC103342010), transcript variant X2	Unknown	Prunus persica hypothetical protein (PRUPE_ppa009637mg)
5	PruArest-5	CV051935.1	EST 11383 Half-Ripe Apricot Fruit Lambda Zap II Library Prunus armeniaca cDNA clone bge014j10q 5-, mRNA sequence	(at)3	CGGACGATCAGTTACATGGC	TCCATCAAGCGCATCAACTG	161	53.8	LG4, LOC103328322, 8,365,692..8,371,243	Prunus mume shaggy-related protein kinase zeta (LOC103328322), transcript variant X2	Unknown	Prunus persica hypothetical protein (PRUPE_ppa006349mg)
6	PruArest-6	CV048132.1	EST 13449 Ripe Apricot Fruit Lambda Zap II Library Prunus armeniaca cDNA clone bgh009e11p 3-, mRNA sequence	(ca)3	GCCCCATTCTTTGCAACAGA	TGCCCTCAAGAACATGTCCT	165	53.9	LG2 LOC103319662 (5,881,323..5,883,347)	Prunus mume UDP-glycosyltransferase 85A2-like (LOC103319662)	Unknown	Prunus persica hypothetical protein (PRUPE_ppa004909mg)
6	PruArest-6	CV048132.1	EST 13449 Ripe Apricot Fruit Lambda Zap II Library Prunus armeniaca cDNA clone bgh009e11p 3-, mRNA sequence						LG2 LOC103319620 (5,047,437..5,049,009)	Prunus mume UDP-glycosyltransferase 85A2-like (LOC103319620),	Unknown	Prunus persica hypothetical protein (PRUPE_ppa004956mg)
6	PruArest-6	CV048132.1	EST 13449 Ripe Apricot Fruit Lambda Zap II Library Prunus armeniaca cDNA clone bgh009e11p 3-, mRNA sequence						LG2 LOC103319676 (5,898,441..5,909,513	Prunus mume UDP-glycosyltransferase 85A2-like (LOC103319676),	Unknown	Prunus persica hypothetical protein (PRUPE_ppa004979mg)
6	PruArest-6	CV048132.1	EST 13449 Ripe Apricot Fruit Lambda Zap II Library Prunus armeniaca cDNA clone bgh009e11p 3-, mRNA sequence						LG2 LOC103319667 (5,917,625..5,918,505)	Prunus mume UDP-glycosyltransferase 85A5-like (LOC103319667),	Unknown
6	PruArest-6	CV048132.1	EST 13449 Ripe Apricot Fruit Lambda Zap II Library Prunus armeniaca cDNA clone bgh009e11p 3-, mRNA sequence						LG2LOC103319666 (5,913,103..5,914,706)	Prunus mume UDP-glycosyltransferase 85A2-like (LOC103319666	Unknown
7	PruArest-7	CV047955.1	EST 13272 Ripe Apricot Fruit Lambda Zap II Library Prunus armeniaca cDNA clone bgh008k19p 3-, mRNA sequence	(ta)3	GTGGCATAACAATGGTGGGG	AGCCAGCCACCATTCTTTTG	181	54	Unknown		Unknown
8	PruArest-8	CV047782.1	EST 13099 Ripe Apricot Fruit Lambda Zap II Library Prunus armeniaca cDNA clone bgh008a24p 3-, mRNA sequence	(at)3	TGCCTAATAATGGCCTACGC	TGGGGTCGTTACTTGTTGGA	171	53.6	LG5 (24,161,457..24,166,032)	Prunus mume trehalose-phosphate phosphatase A (LOC103333353),	Unknown
9	PruArest-9	CV047355.1	EST 9062 Green Apricot Fruit Lambda Zap II Library Prunus armeniaca cDNA clone bga011j09q 5-, mRNA sequence	(gc)3	ATCCCACTCTCCACCTACCT	CCTGCTTGTTCATCTCGACG	166	54	LG2 21,722,307..21,723,010	Prunus mume 60S ribosomal protein L21-1 (LOC103322183)	Unknown	Prunus persica hypothetical protein (PRUPE_ppa012564mg)
10	PruArest-10	CV046977.1	EST 8684 Green Apricot Fruit Lambda Zap II Library Prunus armeniaca cDNA clone bga010h13q 5-, mRNA sequence	(ag)3	CTTTGACGAAGCGAGATGGG	CGAGAATCACACGCATCCAA	229	53.7	Un (117,960..121,162)	Prunus mume protein transport protein Sec61 subunit alpha-like (LOC103342712)	Unknown	Prunus persica hypothetical protein (PRUPE_ppa005115mg)
11	PruArest-11	CB820810.1	EST 5487 Ripe Apricot Fruit Lambda Zap II Library Prunus armeniaca cDNA clone bh004g21 3-, mRNA sequence	(at)10	GAGCATGTGAAGAGCAGACG	GCAGCAGAGCAAGGATCTTC	152	53.9	LG2 30,216,863..30,220,588	Prunus mume dual specificity protein phosphatase 1 (LOC103322839), transcript variant X5,X4,X3,X2 y X1	unknown	Prunus persica hypothetical protein (PRUPE_ppa012234mg)
12	PruArest-12	CB818978.1	EST 1868 Green Apricot Fruit Lambda Zap II Library Prunus armeniaca cDNA clone ba006g03 3-, mRNA sequence	(tgtat)3	GGCGGTGACAATGTTGGAC	TTTTGCAGGCCCTTGTACAA	159	53.5	Unknown		Unknown	Prunus persica hypothetical protein (PRUPE_ppa006446mg)
13	PruArest-13	CB818736.1	EST 1626 Green Apricot Fruit Lambda Zap II Library Prunus armeniaca cDNA clone ba001e16 3-, mRNA sequence	(ga)15	CTCCACCGAGTCCACAAACA	CCAGCATTGTCACAGTCGTC	204	54.3	LG8 (14,740,888..14,742,428)	Prunus mume dehydration-responsive element-binding protein 3 (LOC103340845)	Unknown
14	PruArest-14	CB823899.1	EST 5123 Ripe Apricot Fruit Lambda Zap II Library Prunus armeniaca cDNA clone bh002e16 3-, mRNA sequence	(ga)4	ACCACAGTAGCCTCTTTCCC	GCAACTTTGAGGGTCCTTGG	250	54	LG2 12,581,324..12,582,860	Prunus mume uncharacterized LOC103320766 (LOC103320766)	unknown	Prunus persica hypothetical protein (PRUPE_ppa011517mg)
15	PruArest-15	CB822177.1	EST 3028 Half-Ripe Apricot Fruit Lambda Zap II Library Prunus armeniaca cDNA clone be005h16 3-, mRNA sequence	(tg)4	AAGAATCGGCCAGGAAATGC	AGCCAATAGAATGCCCCAGA	244	53.8	LG5 20,115,646..20,122,535	Prunus mume dentin sialophosphoprotein (LOC103332560)	Unknown	Prunus persica hypothetical protein (PRUPE_ppa000329mg)
16	PruArest-16	CB821618.1	EST 2469 Half-Ripe Apricot Fruit Lambda Zap II Library Prunus armeniaca cDNA clone be003d01 3-, mRNA sequence	(at)4	TCAGTCTCACCCCATATGCG	CTGTTGTCATCTGGGCATGG	105	53.9	LG4 5,977,617..5,981,310	Prunus mume E3 ubiquitin-protein ligase KEG-like (LOC103328094) transcript variant X3,X2 y X1	Unknown	Prunus persica hypothetical protein (PRUPE_ppa002798mg)
17	PruArest-17	CB820468.1	EST 1460 Green Apricot Fruit Lambda Zap II Library Prunus armeniaca cDNA clone ba006k16 3-, mRNA sequence	(tc)3	TTCTCACCGGTTCCCTGTAC	TGCTCCACCAGTTCAGAAGT	210	53.9	LG6 5,620,946..5,623,665	Prunus mume dnaJ homolog subfamily C member 17 (LOC103334859), transcript variant X5, X2	Unknown	Prunus persica hypothetical protein (PRUPE_ppa009491mg)
18	PruArest-18	CB820225.1	EST 1217 Green Apricot Fruit Lambda Zap II Library Prunus armeniaca cDNA clone ba005k13 3-, mRNA sequence	(tc)3	CACAAAACCCTGCCAAGCTT	GAATCTTGAGAAGCCGCCTG	242	54.1	LG1 (12,258,344..12,266,025)	Prunus mume uncharacterized LOC103330564 (LOC103330564)	Unknown	Prunus persica hypothetical protein (PRUPE_ppa001740mg)
19	PruArest-19	CB819553.1	EST 545 Green Apricot Fruit Lambda Zap II Library Prunus armeniaca cDNA clone ba003b06 3-, mRNA sequence	(ct)4	GGCATCGTGAGCACCTTAAG	TCTGTGCATGAGGAAGCTGA	215	54	LG3 (259,978..268,577)	Prunus mume uncharacterized LOC103324410 (LOC103324410)	Unknown	Prunus persica hypothetical protein (PRUPE_ppa004766mg)
20	PruArest-20	CB819075.1	EST 67 Green Apricot Fruit Lambda Zap II Library Prunus armeniaca cDNA clone ba001d24 3-, mRNA sequence	(ta)3	TGCAGTTCGTTACAAAGTGGG	AGTCACTGTGCTACGCTACC	150	54.3	Unknown		Unknown
21	PruAvest-1	HE642413.1	HE642413 Pr_av_leaf_bud Prunus avium cDNA clone WZ0APVCA2YA16FM1, mRNA sequence	(ct)4	GCCCATCCAAAAGTGTGTCT	GGAAGGCGTTTCGTTTATGA	191	55	Unknown		Unknown
22	PruAvest-2	HE642400.1	HE642400 Pr_av_leaf_bud Prunus avium cDNA clone WZ0APVCA2YM13FM1, mRNA sequence	(gt)3	CCACTGCAGCAGGTACTCAA	GACCACCAGCTGTTGACAAA	156	54.8	LG4 23,069,075..23,073,401	Prunus mume RING finger protein 10 (LOC103330265), transcript variant X2, X1	Unknown	Prunus persica hypothetical protein (PRUPE_ppa001768mg)
23	PruAvest-3	HE642372.1	HE642372 Pr_av_leaf_bud Prunus avium cDNA clone WZ0APVCA2YE15FM1, mRNA sequence	(at)3	GTATCCGTGGCGTGGTAAGT	GGCGTGTCCATCTATCACCT	197	54.9	Unknown		Unknown
24	PruAvest-4	HE641951.1	HE641951 Pr_av_leaf_bud Prunus avium cDNA clone WZ0APVCA27YH12FM1, mRNA sequence	(atc)5	CTGGGTTGCCTGTACCTGAT	ACTCCCGGGTTTAAGATGCT	223	54.9	Unknown		Unknown	Prunus persica hypothetical protein (PRUPE_ppa006496mg)
25	PruAvest-5	HE641916.1	HE641916 Pr_av_leaf_bud Prunus avium cDNA clone WZ0APVCA27YJ15FM1, mRNA sequence	(gaa)	AGCTCTTGCTGTCGGATCAT	GCATTCCCAGAAGATGAGGA	224	55	LG5 (10,659,651..10,665,769)	Prunus mume uncharacterized LOC103331337 (LOC103331337), transcript variant X2, X1	Unknown	Prunus persica hypothetical protein (PRUPE_ppa008445mg)
26	PruAvest-6	HE641885.1	HE641885 Pr_av_leaf_bud Prunus avium cDNA clone WZ0APVCA27YO16FM1, mRNA sequence	(ct)4	AGGGGGCATTCAAAAAGACT	TCCTCCGATTTGCAGGTATC	163	54.9	LG6 (11,805,745..11,812,163)	Prunus mume uncharacterized LOC103335721 (LOC103335721), transcript variant X2, X1	unknown	Prunus persica hypothetical protein (PRUPE_ppa020114mg)
27	PruAvest-7	HE641843.1	HE641843 Pr_av_leaf_bud Prunus avium cDNA clone WZ0APVCA27YA06FM1, mRNA sequence	(ag)13	GGTTTCCACAACTTCCCTCA	CAACAACCGGAAACAGAGGT	201	54.9	Unknown		Unknown
28	PruAvest-8	HE645912.1	HE645912 Pr_av_leaf_bud Prunus avium cDNA clone WZ0APVCA18YN20FM1, mRNA sequence	(tc)3	GTATGGTGGAATTGGCCATC	GCCAACTTTCAAGCTCCAAG	207	55	Unknown		Unknown
29	PruAvest-9	HE645883.1	HE645883 Pr_av_leaf_bud Prunus avium cDNA clone WZ0APVCA18YD16FM1, mRNA sequence	(ag)3	GAGTCGGAGACGAAGACGAC	CGTCCAGATGTTGAGGGTTT	198	54.9	LG2 34,637,825..34,639,799	Prunus mume adiponectin receptor protein 1-like (LOC103323383), transcript variant X2, X1	Unknown	Prunus persica hypothetical protein (PRUPE_ppa007940mg)
30	PruAvest-10	HE642477.1	HE642477 Pr_av_leaf_bud Prunus avium cDNA clone WZ0APVCA2YF17FM1, mRNA sequence	(tc)3	GAGAAGGAAAACGCTGTTGC	CGTTTGAGGAGCTTTTCACC	150	54.9	Unknown		Unknown
31	PruAvest-11	HE642461.1	HE642461 Pr_av_leaf_bud Prunus avium cDNA clone WZ0APVCA2YO08FM1, mRNA sequence	(ga)15	TACGCAAGCATCAACAGGAG	GGCTGGGGTAAAAAGAAAGC	172	55	Unknown		Unknown
32	PruAvest-12	HE642437.1	HE642437 Pr_av_leaf_bud Prunus avium cDNA clone WZ0APVCA2YI02FM1, mRNA sequence	(tc)13	TTGGAGCTGCAGGTAGAGGT	AGCATGCATCAGTGCAGAAC	203	55	LG2 13,134,952..13,138,101	Prunus mume random slug protein 5 (LOC103320839), transcript variant X1, X3	Unknown
33	PruAvest-13	HE645021.1	HE645021 Pr_av_leaf_bud Prunus avium cDNA clone WZ0APVCA22YG03FM1, mRNA sequence	(at)4	CAGTTTGCAGGGGTCAATTT	CAGTCCGCTAAAAGCTGGAG	232	55	Unknown		Unknown
34	PruAvest-14	HE645001.1	HE645001 Pr_av_leaf_bud Prunus avium cDNA clone WZ0APVCA21YL20FM1, mRNA sequence	(ca)4	AGGGTGCCTGGTGTTGATAG	AATGCGTCCTCCGAGTATTG	159	55	Unknown		Unknown
35	PruAvest-15	HE644884.1	HE644884 Pr_av_leaf_bud Prunus avium cDNA clone WZ0APVCA8YH01FM1, mRNA sequence	(tc)3	CATATTTGGGGCAATTTTGG	CTCTCCCAAGCAAGAAAACG	171	55	LG4 (15,216,536..15,218,979)	Prunus mume GDSL esterase/lipase At4g10955-like (LOC103328918),	Unknown	Prunus persica hypothetical protein (PRUPE_ppa021273mg)
35	PruAvest-15	HE644884.1	HE644884 Pr_av_leaf_bud Prunus avium cDNA clone WZ0APVCA8YH01FM1, mRNA sequence						LG4 (15,180,252..15,187,690)	Prunus mume GDSL esterase/lipase At4g10955-like (LOC103329044),	Unknown	Prunus persica hypothetical protein (PRUPE_ppa021132mg)
36	PruAvest-16	HE644857.1	HE644857 Pr_av_leaf_bud Prunus avium cDNA clone WZ0APVCA8YM12FM1, mRNA sequence	(at)3	CCGGCGGTGTTAGTAGATGT	TGTACTCATGGCGAGCTGAC	165	55	Unknown		Unknown
37	PruAvest-17	HE644849.1	HE644849 Pr_av_leaf_bud Prunus avium cDNA clone WZ0APVCA8YK12FM1, mRNA sequence	(tc)4	GTGTTGGCATTCCGATTCTT	AGGCATCCACCATCAAAGTC	240	54.9	LG4 (15,801,367..15,802,839)	Prunus mume zinc transporter 8-like (LOC103328994)	Unknown	Prunus persica hypothetical protein (PRUPE_ppa020051mg)
37	PruAvest-17	HE644849.1	HE644849 Pr_av_leaf_bud Prunus avium cDNA clone WZ0APVCA8YK12FM1, mRNA sequence						LG4 (15,825,126..15,826,954)	Prunus mume zinc transporter 8-like (LOC103328995),	Unknown	Prunus persica hypothetical protein (PRUPE_ppa007779mg)
38	PruAvest-18	HE644282.1	HE644282 Pr_av_leaf_bud Prunus avium cDNA clone WZ0APVCA5YJ05FM1, mRNA sequence	(cg)4	CGCTAAGACTGAAGGGAACG	ACGTCACCTACACGCCTCTT	204	54.9	Unknown		Unknown
39	PruAvest-19	HE644253.1	HE644253 Pr_av_leaf_bud Prunus avium cDNA clone WZ0APVCA5YO20FM1, mRNA sequence	(ag)5	AGAGGGTATGGAGCTGAGCA	TGTCACATTGGATCCCAGAA	159	54.8	LG5 22,396,423..22,400,732	Prunus mume aminotransferase ALD1-like (LOC103332965), transcript variant X2, X1	Unknown	Prunus persica hypothetical protein (PRUPE_ppa020416mg)
40	PruAvest-20	HE643571.1	HE643571 Pr_av_leaf_bud Prunus avium cDNA clone WZ0APVCA16YC05FM1, mRNA sequence	(ac)3	CCAGGACGTCTGGATCATTT	CCCTCTGGGATTCCTTCTTC	222	54.9	Unknown		Unknown
41	PruAvest-21	HE643439.1	HE643439 Pr_av_leaf_bud Prunus avium cDNA clone WZ0APVCA15YE16FM1, mRNA sequence	(agc)4	TGGCTGTCACTCAGTTCAGG	GCTGCTGGTTATGCTGATGA	242	55	Unknown		Unknown
42	PruAvest-22	HE643167.1	HE643167 Pr_av_leaf_bud Prunus avium cDNA clone WZ0APVCA23YA19FM1, mRNA sequence	(tgt)3	AGAAGCTTCAGCTGCTTTGG	GGAGCAGACTCTTTCCGTTG	171	54.9	LG3 3,846,058..3,849,836	Prunus mume src substrate protein p85 (LOC103325036), transcript variant X2, X1	Unknown	Prunus persica hypothetical protein (PRUPE_ppa008017mg)
43	PruAvest-23	HE640859.1	HE640859 Pr_av_leaf_bud Prunus avium cDNA clone WZ0APVCA13YA07FM1, mRNA sequence	(at)4	CCTCATGCGTCGTCTTTACA	ATAAGAGCACCGGGTTGATG	160	54.9	Unknown		Unknown
44	PruAvest-24	HE644545.1	HE644545 Pr_av_leaf_bud Prunus avium cDNA clone WZ0APVCA6YL14FM1, mRNA sequence	(ag)3	AACGTGCTAGAGCTGCCATT	ACACCTGGATTTCCAACAGC	178	55	LG3 9,933,666..9,941,070	Prunus mume protein FLX-like 1 (LOC103325938), transcript variant X2, X1	Unknown	Prunus persica hypothetical protein (PRUPE_ppa009145mg)
45	PruAvest-25	HE643152.1	HE643152 Pr_av_leaf_bud Prunus avium cDNA clone WZ0APVCA11YL16FM1, mRNA sequence	(caca)3	AGCAGCCAGAAAGGAGACAA	TGGAACACACAAAAGCTTCG	164	55	Unknown		Unknown
46	PruAvest-26	HE643128.1	HE643128 Pr_av_leaf_bud Prunus avium cDNA clone WZ0APVCA11YD10FM1, mRNA sequence	(ag)3	CTCCTTCTTTGGGCGTAGTG	TGGGAAGGATCTTTGGACAG	189	52.1	Unknown		Unknown
47	PruAvest-27	HE643042.1	HE643042 Pr_av_leaf_bud Prunus avium cDNA clone WZ0APVCA11YE06FM1, mRNA sequence	(ct)5	TGAAAATGGAGGCAAAGTCC	TCGTGCAATAAATCGTCCAA	185	55	LG8 (13,264,544..13,268,754)	Prunus mume uncharacterized LOC103340582 (LOC103340582), transcript variant X4, X3, X2, X1	Unknown
48	PruAvest-28	HE643001.1	HE643001 Pr_av_leaf_bud Prunus avium cDNA clone WZ0APVCA11YE23FM1, mRNA sequence	(ac)3	AAACCAAAGGCCTGACACAC	TGTTACGTTTGGCGTCACAT	236	55	Unknown		Unknown
49	PruAvest-29	HE642833.1	HE642833 Pr_av_leaf_bud Prunus avium cDNA clone WZ0APVCA10YO19FM1, mRNA sequence	(tc)3	CTCAGTTGACCACAGGAGCA	GGAGGCGTGAAAAGACAGAG	191	54.9	Unknown		Unknown
50	PruAvest-30	HE641296.1	HE641296 Pr_av_leaf_bud Prunus avium cDNA clone WZ0APVCA24YK23FM1, mRNA sequence	(ga)15	CCAGATCTGCTGGGAATCAT	CCTAAGCCGATAAGCCTCCT	202	54.9	Unknown		Unknown
51	PruAvest-31	HE645207.1	HE645207 Pr_av_leaf_bud Prunus avium cDNA clone WZ0APVCA29YA04FM1, mRNA sequence	(ga)4	TGGAAATGGCTTTTGCTACC	TCGAATCCCAAAATCCTGAG	219	55	LG8 15,855,540..15,857,176	Prunus mume uncharacterized LOC103341082	Unknown	Prunus persica hypothetical protein (PRUPE_ppa008996mg)
52	PruAvest-32	HE640290.1	HE640290 Pr_av_leaf_bud Prunus avium cDNA clone WZ0APVCA3YG11FM1, mRNA sequence	(ta)3	GGCTGGAAATCAAACTCCAA	GTTGCTGCCCAATTGTACCT	249	55	LG7 (16,773,352..16,782,148)	Prunus mume probable cyclic nucleotide-gated ion channel 20, chloroplastic (LOC103338887),	Unknown	Prunus persica hypothetical protein (PRUPE_ppa001680mg)
53	PruMest-1	GW869682.1	Pm_1108 Fruits and flowers of Prunus mume cv. Xiyeqing Prunus mume cDNA, mRNA sequence	(ga)3	CAGACGGTGATGGCTTCTTT	CCACAAGGCGTTTTGGTATT	236	55	LG4 9,587,777..9,594,030	Prunus mume nuclear cap-binding protein subunit 2 (LOC103328407)	Unknown	Prunus persica hypothetical protein (PRUPE_ppa010346mg)
54	PruMest-2	GW869656.1	Pm_1082 Fruits and flowers of Prunus mume cv. Xiyeqing Prunus mume cDNA, mRNA sequence	(aga)3	CTGGAGATGGACGAAGAAGG	CCGGTGAGAATCGATGAACT	195	54.9	LG1 22,463,952..22,466,253	Prunus mume cell division control protein 2 homolog C (LOC103342449)	Unknown	Prunus persica hypothetical protein (PRUPE_ppa009162mg)
55	PruMest-3	GW869619.1	Pm_1045 Fruits and flowers of Prunus mume cv. Xiyeqing Prunus mume cDNA, mRNA sequence	(gatga)3	ATACCCATCGCTTCAATTCG	CGTTTTGAGCAAGCAGATGA	169	55	LG4 (1,362,396..1,366,791)	Prunus mume metal tolerance protein C4 (LOC103327407)	Unknown
56	PruMest-4	GW869594.1	Pm_1020 Fruits and flowers of Prunus mume cv. Xiyeqing Prunus mume cDNA, mRNA sequence	(ac)3	GAGCCGACTGGTTGATTGAT	TCCTTGCTCTCTCCCTCAAA	181	55	Un 755,250..758,478	Prunus mume coiled-coil domain-containing protein 130-like (LOC103341426)	Unknown	Prunus persica hypothetical protein (PRUPE_ppa008928mg)
57	PruMest-5	GW869360.1	Pm_0786 Fruits and flowers of Prunus mume cv. Xiyeqing Prunus mume cDNA, mRNA sequence	(ag)6	AATCAGAAATTTGGCGGTTG	ATGGTGGTGGTAGTGGTGGT	232	54.9	LG4 (19,926,610..19,929,748)	Prunus mume uncharacterized LOC103329667	Unknown
58	PruMest-6	GW869150.1	Pm_0576 Fruits and flowers of Prunus mume cv. Xiyeqing Prunus mume cDNA, mRNA sequence	(aat)3	CGCTCAAATGTATGGCAATG	AGAGCCAACTGACCCCTTTT	235	55.1	LG1 (20,646,044..20,648,306)	Prunus mume aldo-keto reductase family 4 member C9-like (LOC103338920),	Unknown	Prunus persica hypothetical protein (PRUPE_ppa009057mg)
59	PruMest-7	GW868937.1	Pm_0363 Fruits and flowers of Prunus mume cv. Xiyeqing Prunus mume cDNA, mRNA sequence	(at)3	TCAATGGCAGAAGCAACAAA	ACTTGACCTGAGAGGCCAGA	179	55.1	Un 110..2,073	Prunus mume (+)-neomenthol dehydrogenase-like (LOC103344217), transcript variant X2, X1	Unknown	Prunus persica hypothetical protein (PRUPE_ppa009526mg)
59	PruMest-7	GW868937.1	Pm_0363 Fruits and flowers of Prunus mume cv. Xiyeqing Prunus mume cDNA, mRNA sequence						LG5 15,744,619..15,754,013	Prunus mume uncharacterized LOC103331918	Unknown	Prunus persica hypothetical protein (PRUPE_ppa009290mg)
59	PruMest-7	GW868937.1	Pm_0363 Fruits and flowers of Prunus mume cv. Xiyeqing Prunus mume cDNA, mRNA sequence						LG5 15,724,027..15,729,823	Prunus mume uncharacterized LOC103331916	Unknown	Prunus persica hypothetical protein (PRUPE_ppa009560mg)
59	PruMest-7	GW868937.1	Pm_0363 Fruits and flowers of Prunus mume cv. Xiyeqing Prunus mume cDNA, mRNA sequence						LG5 15,696,942..15,702,020	Prunus mume uncharacterized LOC103331896	Unknown	Prunus persica hypothetical protein (PRUPE_ppa009292mg)
59	PruMest-7	GW868937.1	Pm_0363 Fruits and flowers of Prunus mume cv. Xiyeqing Prunus mume cDNA, mRNA sequence						LG5 15,713,868..15,715,525	Prunus mume (+)-neomenthol dehydrogenase-like (LOC103331877)	Unknown	Prunus persica hypothetical protein (PRUPE_ppa009281mg)
59	PruMest-7	GW868937.1	Pm_0363 Fruits and flowers of Prunus mume cv. Xiyeqing Prunus mume cDNA, mRNA sequence						LG5 15,736,442..15,738,127	Prunus mume (+)-neomenthol dehydrogenase-like (LOC103331875)	Unknown	Prunus persica hypothetical protein (PRUPE_ppa018232mg)
59	PruMest-7	GW868937.1	Pm_0363 Fruits and flowers of Prunus mume cv. Xiyeqing Prunus mume cDNA, mRNA sequence						LG3 (21,373,199..21,375,483)	Prunus mume (+)-neomenthol dehydrogenase-like (LOC103327052	Unknown	Prunus persica hypothetical protein (PRUPE_ppa026931mg)
59	PruMest-7	GW868937.1	Pm_0363 Fruits and flowers of Prunus mume cv. Xiyeqing Prunus mume cDNA, mRNA sequence									Prunus persica hypothetical protein (PRUPE_ppa009309mg)
59	PruMest-7	GW868937.1	Pm_0363 Fruits and flowers of Prunus mume cv. Xiyeqing Prunus mume cDNA, mRNA sequence									Prunus persica hypothetical protein (PRUPE_ppa018029mg)
60	PruMest-8	GW868834.1	Pm_0260 Fruits and flowers of Prunus mume cv. Xiyeqing Prunus mume cDNA, mRNA sequence	(tc)4	GACCAAATCGAGGGTCAAAA	GGAGAAGTCCCTCCATAGCC	232	54.9	Unknown
61	PruMest-9	GW872512.1	Pm_3938 Fruits and flowers of Prunus mume cv. Xiyeqing Prunus mume cDNA, mRNA sequence	(tg)3	TTCCAGTCGCTCAGTCCTTT	TCACTCAGAGGGTTGCTGTG	237	55	LG2 9,138,547..9,140,691	Prunus mume tRNA (guanine-N(7)-)-methyltransferase (LOC103320137)	Unknown	Prunus persica hypothetical protein (PRUPE_ppa010368mg)
62	PruMest-10	GW872325.1	Pm_3751 Fruits and flowers of Prunus mume cv. Xiyeqing Prunus mume cDNA, mRNA sequence	(gc)4	CCAAGGAGAACATCGAGGAG	CTCACAAGCCTCCTTCAAGC	233	54.9	LG1 22,163,375..22,168,577	Prunus mume calcium-dependent protein kinase 13 (LOC103341814)	Unknown	Prunus persica hypothetical protein (PRUPE_ppa004141mg)
63	PruMest-11	GW872086.1	Pm_3512 Fruits and flowers of Prunus mume cv. Xiyeqing Prunus mume cDNA, mRNA sequence	(aga)3	TGAAGGCCAAGCTGATTTCT	AAAAATGAGCAACGGTCCAC	248	54.9	LG4 20,676,835..20,677,612	Prunus mume 60S ribosomal protein L27a-3-like (LOC103329800)	Unknown
64	PruMest-12	GW871863.1	Pm_3289 Fruits and flowers of Prunus mume cv. Xiyeqing Prunus mume cDNA, mRNA sequence	(tgg)3	CCAGAAAAACCCAGATGGAA	AAGCCACATCCAGCTCTTGT	198	54.8	Un 73,877..76,522	Prunus mume NADPH-dependent 1-acyldihydroxyacetone phosphate reductase (LOC103343244),	Unknown	Prunus persica hypothetical protein (PRUPE_ppa009793mg)
65	PruMest-13	GW871721.1	Pm_3147 Fruits and flowers of Prunus mume cv. Xiyeqing Prunus mume cDNA, mRNA sequence	(gtg)3	CCTTTCGATCTCTTGGGTGA	CCACGGCCAGTTTCATACTT	191	55	LG7 (4,404,668..4,407,887)	Prunus mume plasminogen activator inhibitor 1 RNA-binding protein (LOC103337034), transcript variant X2, X1	Unknown	Prunus persica hypothetical protein (PRUPE_ppa007665mg)
66	PruMest-14	GW871508.1	Pm_2934 Fruits and flowers of Prunus mume cv. Xiyeqing Prunus mume cDNA, mRNA sequence	(tct)3	TCTCCAAACTCCCATTCTGC	TCGAAAAAGACGGAGCTGTT	220	55	LG2, 257289-260259 (4,404,668..4,407,887)	Prunus mume uncharacterized LOC103323853	Unknown	Prunus persica hypothetical protein (PRUPE_ppa004629mg)
67	PruMest-15	GW871325.1	Pm_2751 Fruits and flowers of Prunus mume cv. Xiyeqing Prunus mume cDNA, mRNA sequence	(agg)4	CTGGTCGCCTGACTGTGATA	TGGTTCTGGAGAGGGAACAT	210	54.6	LG4, NC_024129.1 (5192644..5196648, complement)	Prunus mume E3 ubiquitin-protein ligase At1g63170 (LOC103327998),	Unknown
68	PruMest-16	GW871206.1	Pm_2632 Fruits and flowers of Prunus mume cv. Xiyeqing Prunus mume cDNA, mRNA sequence	(gaa)3	CCACCTTCAAGCTCTTTTGG	GGTGCTTGATCCGTGATCTT	166	54.9	LG4 NC_024129.1 (21889328..21891427)	prunus mume myb-related protein 306 (LOC103330002), mRNA	PRUPE_ppa008366mg Complement (19,691,186..19,693,083 (19,691,186..19,693,083)	Prunus persica hypothetical protein (PRUPE_ppa008366mg) mRNA,
69	PruMest-17	GW871053.1	Pm_2479 Fruits and flowers of Prunus mume cv. Xiyeqing Prunus mume cDNA, mRNA sequence	(tc)7	CTCGTTGCTCTCATTCACCA	CCCGAGACGTTCCTATCGTA	207	55	LG6 NC_024131.1 (4844442..4844954)	Prunus mume uncharacterized LOC103334741
70	PruMest-18	GW870976.1	Pm_2402 Fruits and flowers of Prunus mume cv. Xiyeqing Prunus mume cDNA, mRNA sequence	(tg)4	AAGCTGTGTGTGCTGACGAC	TTGAATCAACATCCCGATCA	223	54.9	LG6 NC_024131.1 (1192670..1196594, complement)	Prunus mume uncharacterized LOC103334043, mRNA
71	PruMest-19	GW870896.1	Pm_2322 Fruits and flowers of Prunus mume cv. Xiyeqing Prunus mume cDNA, mRNA sequence	(ag)3	CCAACCAAGCCATTGAGTTT	GCCACAGCAACAGGAGAAAT	154	55.1	LG4 NC_024129.1 (1679061..1683275, complement	Prunus mume probable mitochondrial adenine nucleotide transporter BTL1 (LOC103327440), transcript variant X2, mRNA	PRUPE_ppa007443mg Location complement(881,709..885,708)	Prunus persica hypothetical protein (PRUPE_ppa007443mg) mRNA, complete cds
71	PruMest-19	GW870896.1	Pm_2322 Fruits and flowers of Prunus mume cv. Xiyeqing Prunus mume cDNA, mRNA sequence						LG4 NC_024129.1 (1679061..1683275, complement)	Prunus mume probable mitochondrial adenine nucleotide transporter BTL1 (LOC103327440), transcript variant X1, mRNA
72	PruMest-20	GW870764.1	Pm_2190 Fruits and flowers of Prunus mume cv. Xiyeqing Prunus mume cDNA, mRNA sequence	(ca)3	CCACACACCACCTCCTCTTT	GAAGGCAACCGGTTTGTAGA	201	55	Unknown	*	Unknown
73	PruMest-21	GW870668.1	Pm_2094 Fruits and flowers of Prunus mume cv. Xiyeqing Prunus mume cDNA, mRNA sequence	(ag)5	GGTGCGAAATTCATTCTGCT	CTCAACCGAGCAGTGCAATA	250	55.1	Unknown	*	Unknown
74	PruMest-22	GW870475.1	Pm_1901 Fruits and flowers of Prunus mume cv. Xiyeqing Prunus mume cDNA, mRNA sequence	(ttg)3	ACCTAAGCTCATGGCCACAC	ATCACGAGTGGTTCCGGTAG	240	55	LG1 NC_024126.1 (24388943..24393115)	Prunus mume ATP-dependent Clp protease proteolytic subunit-related protein 3, chloroplastic (LOC103344595), transcript variant X3, mRNA	PRUPE_ppa008579mg Location: complement(26,522,991..26,526,900)	Prunus persica hypothetical protein (PRUPE_ppa008579mg) mRNA, complete cds
74	PruMest-22	GW870475.1	Pm_1901 Fruits and flowers of Prunus mume cv. Xiyeqing Prunus mume cDNA, mRNA sequence						LG1 NC_024126.1 (24388943..24393115)	PREDICTED: Prunus mume ATP-dependent Clp protease proteolytic subunit-related protein 3, chloroplastic (LOC103344595), transcript variant X2, mRNA	PRUPE_ppa008579mg Location: complement(26,522,991..26,526,900)	Prunus persica hypothetical protein (PRUPE_ppa008579mg) mRNA, complete cds
74	PruMest-22	GW870475.1	Pm_1901 Fruits and flowers of Prunus mume cv. Xiyeqing Prunus mume cDNA, mRNA sequence						LG1 NC_024126.1 (24388943..24393115)	Prunus mume ATP-dependent Clp protease proteolytic subunit-related protein 3, chloroplastic (LOC103344595), transcript variant X1, mRNA
75	PruMest-23	GW870405.1	Pm_1831 Fruits and flowers of Prunus mume cv. Xiyeqing Prunus mume cDNA, mRNA sequence	(tc)3	GCTTCAGTCGTTGACCATCA	ATTTGCGAAGGCAAAACTGT	248	54.7			PRUPE_ppa002673mg Location: 39,173,782..39,177,492	Prunus persica hypothetical protein (PRUPE_ppa002673mg) mRNA, complete cds
76	PruMest-24	GW870400.1	Pm_1826 Fruits and flowers of Prunus mume cv. Xiyeqing Prunus mume cDNA, mRNA sequence	(ag)10	CAGTCCCTGGGGTACTTCAA	ACCAAACCCAAGTTGTGCTC	220	54.9	LG1 NC_024126.1 (19205099..19207168)	Prunus mume glucan endo-1,3-beta-glucosidase 12 (LOC103336741), mRNA	Unknown
77	PruMest-25	GW870329.1	Pm_1755 Fruits and flowers of Prunus mume cv. Xiyeqing Prunus mume cDNA, mRNA sequence	(ct)16	AGTGACGGCATCTCTCGAAT	TGAAAGAAGAAGCACTTGGTTT	150	54		*		*
78	PruMest-26	GW869871.1	Pm_1297 Fruits and flowers of Prunus mume cv. Xiyeqing Prunus mume cDNA, mRNA sequence	(ag)5	GAGCACATTGCAGGAAGTGA	GGCAAGACCTTTGTTGTGGT	188	55	LG4 NC_024129.1 (4011309..4017927, complement)	Prunus mume NADP-dependent malic enzyme (LOC103327837), mRNA	PRUPE_ppa002714mg Location: complement(3,347,605..3,354,282)	Prunus persica hypothetical protein (PRUPE_ppa002714mg) mRNA, complete cds
78	PruMest-26	GW869871.1	Pm_1297 Fruits and flowers of Prunus mume cv. Xiyeqing Prunus mume cDNA, mRNA sequence								PRUPE_ppa002714mg Location: complement(3,347,605..3,354,282)	Prunus persica hypothetical protein (PRUPE_ppa002714mg) mRNA, complete cds
79	PruMest-27	AB437327.1	AB437327 Subtraction library (endodormant buds minus paradormant buds) Prunus mume cDNA clone SSH lib2 1011 similar to SCPL35 serine carboxypeptidase-like 35, mRNA sequence	(caccag)4	TGCTGTGGAGGACATAGCTG	CTGGTGCTGGTGTTGTGAGA	183	55.4	LG2 NC_024127.1 (14377906..14382119)	Prunus mume serine carboxypeptidase-like 35 (LOC103321083), m	PRUPE_ppa004242mg Location: 31,548,819..31,552,888	Prunus persica hypothetical protein (PRUPE_ppa004242mg) mRNA, complete cd
80	PruDest-1	CA854215.1	EST1362 almond cDNA library Prunus dulcis cDNA 5-, mRNA sequence	(ct)3	AGACTTCTGCTTGGCCGTAT	CACAAGTGCTGAAGTGACTCA	233	53.7	Unknown		PRUPE_ppa009606mg Location: complement(8,162,317..8,164,766)	Prunus persica hypothetical protein (PRUPE_ppa009606mg) mRNA, complete cds
81	PruDest-2	BU645479.1	EST1288 almond cDNA library Prunus dulcis cDNA 5- similar to flavin-containing monooxygenase, putative, mRNA sequence	(ga)5	AGCAGGAGAAGGCAGTGATT	TGATTCTTGGGCACGTAGGT	232	54	LG6 NC_024131.1 (394315..396065, complement)	Prunus mume probable indole-3-pyruvate monooxygenase YUCCA10 (LOC103333856), mRNA	PRUPE_ppa007054mg Location: complement(20,912,224..20,913,737)	Prunus persica hypothetical protein (PRUPE_ppa007054mg) mRNA, complete cds
81	PruDest-2	BU645479.1	EST1288 almond cDNA library Prunus dulcis cDNA 5- similar to flavin-containing monooxygenase, putative, mRNA sequence						LG6 NC_024131.1 (399124..407653, complement)	Prunus mume probable indole-3-pyruvate monooxygenase YUCCA10 (LOC103333859), transcript variant X2, mRNA	Unknown
81	PruDest-2	BU645479.1	EST1288 almond cDNA library Prunus dulcis cDNA 5- similar to flavin-containing monooxygenase, putative, mRNA sequence						LG6 NC_024131.1 (399124..407653, complement)	Prunus mume probable indole-3-pyruvate monooxygenase YUCCA10 (LOC103333859), transcript variant X1, mRNA	Unknown
82	PruDest-3	BQ703551.1	EST181 almond cDNA library Prunus dulcis cDNA 5-, mRNA sequence	(tc)3	CTCTCCTCCTGCTTGCTCTT	CTTCTCCTTGGAATGCGGTG	167	54	LG2 NC_024127.1 (24209202..24215143, complement)	Prunus mume protein IQ-DOMAIN 14 (LOC103322364), transcript variant X2, mRNA	PRUPE_ppa004032mg Location: 20,252,596..20,258,405	Prunus persica hypothetical protein (PRUPE_ppa004032mg) mRNA, complete cds
82	PruDest-3	BQ703551.1	EST181 almond cDNA library Prunus dulcis cDNA 5-, mRNA sequence						LG2 NC_024127.1 (24209202..24215143, complement)	Prunus mume protein IQ-DOMAIN 14 (LOC103322364), transcript variant X1, mRNA	Unknown
83	PruDest-4	BQ641123.1	EST622 almond cDNA library Prunus dulcis cDNA 5- similar to heat shock protein 70, mRNA sequence	(aag)3	GAAGACTCGATCGAAACCGC	GCTTCATCATCAACAGGGCC	167	54.1	LG1 NC_024126.1 (21193576..21196847, complement)	Prunus mume probable mediator of RNA polymerase II transcription subunit 37e (LOC103339635), mRNA	PRUPE_ppa024477mg Location: 22,806,334..22,809,066	Prunus persica hypothetical protein (PRUPE_ppa024477mg) mRNA, complete cds
84	PruDest-5	BU574530.1	PA__Ea0007L01f Almond developing seed Prunus dulcis cDNA clone PA__Ea0007L01f, mRNA sequence	(ga)3	CACGAGGGTTTAACAAGGGC	TAACTTCCCAACCTCCCCAC	176	54	Unknown		Unknown	*
85	PruDest-6	BU573680.1	PA__Ea0004O20f Almond developing seed Prunus dulcis cDNA clone PA__Ea0004O20f, mRNA sequence	(cgc)3	AATGGCGTAACTCTTGCACC	TGTTGGTTTCGTTGGGCATT	220	53.8	BU573680.1		There is no gen mRNA and GDS	Prunus persica clone BAC PpN089G02 evergrowing gene locus, complete sequence
86	PruCest-1	EE488846.1	sd16_B07.m13r YG/PR Prunus cerasus cDNA, mRNA sequence	(tcc)3	CCTCGATTAGCATGGGACAT	TTCCGAACACGTAATGACCA	193	54.9	LG1 NC_024126.1 (21399481..21403197)	Prunus mume serine/threonine-protein kinase AFC1 (LOC103340004), mRNA	PRUPE_ppa005991mg Location: complement(22,585,614..22,589,195)	Prunus persica hypothetical protein (PRUPE_ppa005991mg) mRNA, complete cds
87	PruCest-2	EE488428.1	sd11C4 YG/PR Prunus cerasus cDNA, mRNA sequence	(cgc)3	GAAGAGCGGAGTAGGTGTGG	CAGAGGAGAGATGGGCGTAG	191	54.9	LG2 NC_024127.1 (15732901..15734221)	Prunus mume V-type proton ATPase 16 kDa proteolipid subunit (LOC103321292), mRNA	PRUPE_ppa011277mgLocation: 32,812,568..32,814,040	Prunus persica hypothetical protein (PRUPE_ppa011277mg) mRNA, complete cds
88	PruCest-3	EE488808.1	sd15_G01.m13r YG/PR Prunus cerasus cDNA, mRNA sequence	(ga)5	GAGAGAGAGGCGCAGAGAGA	GCACGCAAGATTTCACAGAA	158	55	EE488808.1		Unknown	*
89	PruCest-4	EE487872.1	SD1MrE11 YG/PR Prunus cerasus cDNA, mRNA sequence	(gtc)3	CAGGCATTTTTGCTGTGTGT	GCGTGTAACTTTGGCTCTGA	178	54.4	Un NW_007362504.1 (330474..335080, complement)	Prunus mume ketol-acid reductoisomerase, chloroplastic (LOC103342622), mRNA	Unknown
90	PruPest-1	DN556554.1	HPL27-G08 Prunus persica L. leaf tissue, healthy Prunus persica cDNA, mRNA sequence	(cg)3	GCGTACTCCACAAACGGAAT	GGTGCTGCAATACGACGTTA	234	54.8	Unknown		Unknown
91	PruPest-2	DN555164.1	HPL-11-C01 Prunus persica L. leaf tissue, healthy Prunus persica cDNA, mRNA sequence	(cac)3	AACAATCCTCCAAGCACCAC	CTCACCACCCGAAATAAGGA	218	54.9	DN555164.1		Unknown
92	PruPest-3	DN554644.1	PPL-12-E09 Prunus persica L. leaf tissue, Plum Pox Virus infected Prunus persica cDNA, mRNA sequence	(at)3	ACTTCAGCCAGGTCTTGGAA	TTGACTCCCGCCTGTTTTAG	237	55	DN554644.1		Unknown
93	PruPest-4*	DY653347.1	PU4_plate32_E17 PU4 Prunus persica cDNA similar to putative DNA-directed RNA polymerase homolog [Solanum bulbocastanum] contains InterProScan IPR007120: RNA polymerase Rpb2, domain 6, IPR007121: RNA polymerase, beta subunit, mRNA sequence	(ct)4	TTCACAATACAGGGGGTGGT	TCTCGAAAATCCAGCGCTAT	198	55	LG2 NC_024127.1 (12391467..12398772, complement)	Prunus mume DNA-directed RNA polymerases IV and V subunit 2-like (LOC103320736), transcript variant X2, mRNA	PRUPE_ppa000410mg Location: 34,057,718..34,064,832	Prunus persica hypothetical protein (PRUPE_ppa000410mg) mRNA, complete cds
94	PruPest-5	DY653073.1	PU4_plate26_E11 PU4 Prunus persica cDNA similar to hypothetical domain/motif containing InterProScan IPR000834: Peptidase M14, carboxypeptidase A, IPR001005: Myb, DNA-binding, mRNA sequence	(ca)3	CTTCGTGCCTTTCAACAACA	GCTCTGCAAGATGGAGCTTT	151	54.8	LG3 NC_024128.1 (4585449..4587046)	Prunus mume uncharacterized LOC103325162, mRNA	Unknown
95	PruPest-6*	DY652674.1	PU4_plate22_D05 PU4 Prunus persica cDNA similar to weakly similar to expressed protein (At5g40550.1) [Arabidopsis thaliana], mRNA sequence	(ac)3	AAGAATCACTGGCGATGTCC	TCCCTTTCCCCAAGAGAACT	247	55	LG4 NC_024129.1 (20534276..20537850, complement	Prunus mume uncharacterized LOC103329776, transcript variant X4, mRNA	PRUPE_ppa009950mgLocation: 20,915,187..20,918,803	Prunus persica hypothetical protein (PRUPE_ppa009950mg) mRNA, complete cds
95	PruPest-6	DY652674.1	PU4_plate22_D05 PU4 Prunus persica cDNA similar to weakly similar to expressed protein (At5g40550.1) [Arabidopsis thaliana], mRNA sequence						LG4 NC_024129.1 (20534276..20537850, complement)	Prunus mume uncharacterized LOC103329776, transcript variant X3, mRNA	Unknown
95	PruPest-6	DY652674.1	PU4_plate22_D05 PU4 Prunus persica cDNA similar to weakly similar to expressed protein (At5g40550.1) [Arabidopsis thaliana], mRNA sequence						LG4 NC_024129.1 (20534276..20537850, complement)	Prunus mume uncharacterized LOC103329776, transcript variant X2, mRNA	Unknown
95	PruPest-6	DY652674.1	PU4_plate22_D05 PU4 Prunus persica cDNA similar to weakly similar to expressed protein (At5g40550.1) [Arabidopsis thaliana], mRNA sequence						LG4 NC_024129.1 (20534276..20537850, complement)	Prunus mume uncharacterized LOC103329776, transcript variant X1, mRNA	Unknown
96	PruPest-7*	DY647689.1	PU3_plate49_K06 PU3 Prunus persica cDNA similar to weakly similar to glutaredoxin family protein [Arabidopsis thaliana], mRNA sequence	(ag)6	GATTTCATTCATGGGCTGCT	TGTCGCCTTTTCTGAGAGGT	236	55	LG8 NC_024133.1 (5281950..5283815, complement)	prunus mume uncharacterized protein At3g28850 (LOC103339308), mRNA	PRUPE_ppa006250mg Location: 7,943,483..7,944,818	Prunus persica hypothetical protein (PRUPE_ppa006250mg) mRNA, complete cds
97	PruPest-8	DY647100.1	PU3_plate37_L23 PU3 Prunus persica cDNA similar to expressed mRNA unclassifiable, mRNA sequence	(ag)4	GGTGCTACCGAACAAGGGTA	ACCAATTTGCCCAATCAGAG	232	54.9	DY647100.1		Unknown
98	PruPest-9*	DY646568.1	PU3_plate23_J21 PU3 Prunus persica cDNA similar to expressed mRNA inferred from histidine acid phosphatase family protein [Arabidopsis thaliana], mRNA sequence	(ga)3	GCCATACTGTGGCACCTTTT	GGCTTCTGCTCCTGTTGTTC	241	55	LG5 NC_024130.1 (21514208..21518711, complement)	Prunus mume multiple inositol polyphosphate phosphatase 1 (LOC103332825), transcript variant X3, mRNA	PRUPE_ppa005215mgLocation: complement(23,208,675..23,212,974)	Prunus persica hypothetical protein (PRUPE_ppa005215mg) mRNA, complete cds
98	PruPest-9*	DY646568.1	PU3_plate23_J21 PU3 Prunus persica cDNA similar to expressed mRNA inferred from histidine acid phosphatase family protein [Arabidopsis thaliana], mRNA sequence						LG5 NC_024130.1 (21514208..21518711, complement)	Prunus mume multiple inositol polyphosphate phosphatase 1 (LOC103332825), transcript variant X2, mRNA	PRUPE_ppa021522mgLocation: 10,176,067..10,179,776	Prunus persica hypothetical protein (PRUPE_ppa021522mg) mRNA, complete cds
98	PruPest-9*	DY646568.1	PU3_plate23_J21 PU3 Prunus persica cDNA similar to expressed mRNA inferred from histidine acid phosphatase family protein [Arabidopsis thaliana], mRNA sequence						LG5 NC_024130.1 (21514208..21518711, complement)	Prunus mume multiple inositol polyphosphate phosphatase 1 (LOC103332825), transcript variant X1, mRNA	Unknown
99	PruPest-10*	DY646091.1	PU3_plate14_H11 PU3 Prunus persica cDNA similar to expressed mRNA inferred from tyrosyl-DNA phosphodiesterase-related [Arabidopsis thaliana], mRNA sequence	(tc)5	CCTCCAAATTTGCCAACACT	ATGTTGAGGAGCGAAGAGGA	172	54.9	DY646091.1		PRUPE_ppa002421mg Location: complement(1,219,515..1,224,362)	Prunus persica hypothetical protein (PRUPE_ppa002421mg) mRNA, complete cds
100	PruPest-11*	DY640829.1	PU2_plate44_L03 PU2 Prunus persica cDNA similar to similar to ALG6, ALG8 glycosyltransferase family protein [Arabidopsis thaliana], mRNA sequence	(ct)3	AGGCACTGGATGGAAATCAC	CGGGAAGTGAAGAGAGCAAC	179	54.9	LG2 NC_024127.1 (1973511..1978393)	Prunus mume probable dolichyl pyrophosphate Man9GlcNAc2 alpha-1,3-glucosyltransferase (LOC103319131), mRNA	PRUPE_ppa004184mgLocation: 43,840,004..43,844,366	Prunus persica hypothetical protein (PRUPE_ppa004184mg) mRNA, complete cds
101	PruPest-12*	DY640463.1	PU2_plate26_J23 PU2 Prunus persica cDNA similar to weakly similar to armadillo/beta-catenin repeat family protein / U-box domain-containing protein [Arabidopsis thaliana] contains InterProScan IPR003613:Zn-finger, modified RING, mRNA sequence	(ca)4	CCAAAACCCAGAGACCAAAA	TTCCTTGAGAGCCGAGAGAG	191	54.8	Unknown LOC103342811 233,109..236,165	Prunus mume U-box domain-containing protein 9 (LOC103342811), transcript variant X2, mRNA	PRUPE_ppa005537mg Location: complement(17,937,486..17,939,771)	Prunus persica hypothetical protein (PRUPE_ppa005537mg) mRNA, complete cds
101	PruPest-12	DY640463.1	PU2_plate26_J23 PU2 Prunus persica cDNA similar to weakly similar to armadillo/beta-catenin repeat family protein / U-box domain-containing protein [Arabidopsis thaliana] contains InterProScan IPR003613:Zn-finger, modified RING, mRNA sequence						Unknown LOC103342811 Location: 233,109..236,165	Prunus mume U-box domain-containing protein 9 (LOC103342811), transcript variant X1, mRNA	Unknown
102	PruPest-13*	DY639755.1	PU2_plate10_B04 PU2 Prunus persica cDNA similar to expressed mRNA unclassifiable, mRNA sequence	(tc)5	CGACGACACAAAAGCTACGA	AGGCCTGGTTTTAGCTCCAT	170	55	LG6 NC_024131.1 (8169078..8176483)	Prunus mume probable quinone oxidoreductase (LOC103335312), mRNA	PRUPE_ppa002752mgLocation: complement(14,144,043..14,151,906)	Prunus persica hypothetical protein (PRUPE_ppa002752mg) mRNA, complete cds
103	PruPest-14*	DY638060.1	PU2_plate19_K17 PU2 Prunus persica cDNA similar to expressed mRNA inferred from glycine hydroxymethyltransferase -related [Arabidopsis thaliana], mRNA sequence	(atc)5	CTGCGACTTCTGGATCATCA	GCGCGTTAAACCCTAGACAC	216	54.8	Unknown		PRUPE_ppa003562mg Location: 40,898,928..40,902,837	Prunus persica hypothetical protein (PRUPE_ppa003562mg) mRNA, complete cds
104	PruPest-15	DY637184.1	PU1_plate49_O14 PU1 Prunus persica cDNA similar to expressed mRNA inferred from exonuclease family protein [Arabidopsis thaliana], mRNA sequence	(gat)3	ATTCAAATCGCCAAGCAGTT	ATTGAAATCGTGCCTTGGAC	182	54.8	Unknown	*	Unknown
105	PruPest-16*	DY637114.1	PU1_plate60_F02 PU1 Prunus persica cDNA similar to weakly similar to expressed protein (At3g24180.1) [Arabidopsis thaliana], mRNA sequence	(at)3	TTCATTTGCCCTTCTTGAGC	TCATGAGGGACAGCTCCTCT	153	55.1	LG2 NC_024127.1 (41976681..41987845)	Prunus mume non-lysosomal glucosylceramidase (LOC103324329), transcript variant X2, mRNA	PRUPE_ppa001012mg gene location:419,483..429,644	Prunus persica hypothetical protein (PRUPE_ppa001012mg) mRNA, complete cds
105	PruPest-16*	DY637114.1	PU1_plate60_F02 PU1 Prunus persica cDNA similar to weakly similar to expressed protein (At3g24180.1) [Arabidopsis thaliana], mRNA sequence						LG2 NC_024127.1 (24209202..24215143, complement)(41976681..41987845)	Prunus mume non-lysosomal glucosylceramidase (LOC103324329), transcript variant X1, mRNA	Unknown
106	PruPest-17*	DY637079.1	PU1_plate47_N15 PU1 Prunus persica cDNA similar to weakly similar to Per1-like protein-related [Arabidopsis thaliana], mRNA sequence	(ag)5	GCTTCGTTGCATTCTCTTCC	GTTTCCAGCGCAAATAAAGC	221	54.9	LG5 NC_024130.1 Gene: LOC103333261 (23649947..23652934, complement)	Prunus mume post-GPI attachment to proteins factor 3-like (LOC103333261), mRNA	ppa008189mg gene location: 24,788,332..24,790,944	Prunus persica hypothetical protein (PRUPE_ppa008189mg) mRNA, complete cds
107	PruPest-18*	DY637042.1	PU1_plate47_D07 PU1 Prunus persica cDNA similar to weakly similar to cadmium/zinc-transporting ATPase, putative (HMA1) [Arabidopsis thaliana], mRNA sequence	(cac)4	TAGGGGTCTCTGCTGCACTT	TCATGGAACGACTGGTGAAA	186	55	LG1 NC_024126.1 (19738415..19744399)	Prunus mume probable cadmium/zinc-transporting ATPase HMA1, chloroplastic (LOC103337381), mRNA	PRUPE_ppa001453mg Location: 21,388,231..21,393,629	Prunus persica hypothetical protein (PRUPE_ppa001453mg) mRNA, complete cds
108	PruPest-19*	DY636990.1	PU1_plate46_B10 PU1 Prunus persica cDNA similar to weakly similar to ribosomal protein S21 family protein [Arabidopsis thaliana] contains InterProScan IPR001911:Ribosomal protein S21, mRNA sequence	(gt)3	ACGCCATCATCAACTCCTTC	CCTTTCTGAACCTCCCAACA	157	55	LG7 NC_024132.1 (12456174..12457311)	Prunus mume uncharacterized LOC103338015, mRNA	PRUPE_ppa019736mg Qualifiers: Partial start Location: complement(13,964,471..13,965,279)	Prunus persica hypothetical protein (PRUPE_ppa019736mg) mRNA, partial cds
109	PruPest-20*	DY636933.1	PU1_plate1_C23 PU1 Prunus persica cDNA similar to weakly similar to phosphatidylinositol-4-phosphate 5-kinase family protein [Arabidopsis thaliana], mRNA sequence	(ag)3	GCATGACCTCGCAGTACAAA	GGCGGAGAGCCTCTATCTTT	156	54.9	Unknown Unplaced Scaffold NW_007364466.1 (20..574) Gene: LOC103344431 Qualifiers: Partial stop	Prunus mume putative 1-phosphatidylinositol-3-phosphate 5-kinase FAB1C (LOC103344431), partial mRNA	PRUPE_ppa000119mg Location: complement(29,928,720..29,935,466)	Prunus persica hypothetical protein (PRUPE_ppa000119mg) mRNA, complete cds
109	PruPest-20*	DY636933.1	PU1_plate1_C23 PU1 Prunus persica cDNA similar to weakly similar to phosphatidylinositol-4-phosphate 5-kinase family protein [Arabidopsis thaliana], mRNA sequence						UNKNOWN Unplaced Scaffold NW_007362496.1 (1875300..1883138 , complement) Gene: LOC103341584	Prunus mume putative 1-phosphatidylinositol-3-phosphate 5-kinase FAB1C (LOC103341584), mRNA	Unknown
110	PruPest-21*	DY636876.1	PU1_plate43_P20 PU1 Prunus persica cDNA similar to weakly similar to glycogenin glucosyltransferase (glycogenin)-related [Arabidopsis thaliana] contains InterProScan IPR000345:Cytochrome c heme-binding site, mRNA sequence	(ag)12	CACTTGCAATGGTGATCGAG	TCGCGTACGCATTTCTGTAG	207	55.1	LG1 NC_024126.1 (24293595..24300345, complement)	Prunus mume uncharacterized LOC103344581, transcript variant X2, mRNA	PRUPE_ppa020523mg Qualifiers: Partial stop Location: 26,613,090..26,619,665	Prunus persica hypothetical protein (PRUPE_ppa020523mg) mRNA, partial cds
110	PruPest-21*	DY636876.1	PU1_plate43_P20 PU1 Prunus persica cDNA similar to weakly similar to glycogenin glucosyltransferase (glycogenin)-related [Arabidopsis thaliana] contains InterProScan IPR000345:Cytochrome c heme-binding site, mRNA sequence						LG1 NC_024126.1 (24293595..24300345, complement)	Prunus mume uncharacterized LOC103344581, transcript variant X1, mRNA	Unknown
111	PruPest-22*	DY636829.1	PU1_plate42_K01 PU1 Prunus persica cDNA similar to hypothetical domain/motif containing InterProScan IPR003347:Transcription factor jumonji, jmjC , inferred: ENBP1 protein - barrel medic [Medicago truncatula], mRNA sequence	(ag)3	GGGGATCTGAAAATGGGTTT	CTGGTGTCCCCTTCAACAGT	161	55	LG1 NC_024126.1 (24293595..24300345, complement)	Prunus mume uncharacterized LOC103344581, transcript variant X2, mRNA	PRUPE_ppa020523mg Qualifiers: Partial stop Location: 26,613,090..26,619,665	Prunus persica hypothetical protein (PRUPE_ppa020523mg) mRNA, partial cds
111	PruPest-22*	DY636829.1	PU1_plate42_K01 PU1 Prunus persica cDNA similar to hypothetical domain/motif containing InterProScan IPR003347:Transcription factor jumonji, jmjC , inferred: ENBP1 protein - barrel medic [Medicago truncatula], mRNA sequence						LG1 NC_024126.1 (24293595..24300345, complement)	Prunus mume uncharacterized LOC103344581, transcript variant X1, mRNA	Unknown
112	PruPest-23	DY636770.1	PU1_plate41_A16 PU1 Prunus persica cDNA similar to expressed mRNA unclassifiable, mRNA sequence	(ct)16	AAAACCCATTTCTCCCTCTCTC	TCCCTTTTCTCACAACTTCCA	249	54.8	Unknown	*	Unknown
113	PruPest-24	DY636731.1	PU1_plate40_B20 PU1 Prunus persica cDNA similar to weakly similar to peptidyl-prolyl cis-trans isomerase cyclophilin-type family protein [Arabidopsis thaliana] contains InterProScan IPR000583:Glutamine amidotransferase, class-II, IPR002130:Pe..., mRNA sequence	(gcc)4	GAGTTCACTGAGCCCGAGTC	CCAATGCCCTTATCACCTGT	188	54.9	LG6 NC_024131.1- 1953403..1959591, complement)	Prunus mume peptidyl-prolyl cis-trans isomerase 8 (LOC103334184), transcript variant X3, mRNA	Unknown
113	PruPest-24	DY636731.1	PU1_plate40_B20 PU1 Prunus persica cDNA similar to weakly similar to peptidyl-prolyl cis-trans isomerase cyclophilin-type family protein [Arabidopsis thaliana] contains InterProScan IPR000583:Glutamine amidotransferase, class-II, IPR002130:Pe..., mRNA sequence						LG6 NC_024131.1 (1953403..1959591, complement)	Prunus mume peptidyl-prolyl cis-trans isomerase 8 (LOC103334184), transcript variant X2, mRNA	Unknown
113	PruPest-24	DY636731.1	PU1_plate40_B20 PU1 Prunus persica cDNA similar to weakly similar to peptidyl-prolyl cis-trans isomerase cyclophilin-type family protein [Arabidopsis thaliana] contains InterProScan IPR000583:Glutamine amidotransferase, class-II, IPR002130:Pe..., mRNA sequence						LG6NC_024131.1 (1953403..1959591, complement)	Prunus mume peptidyl-prolyl cis-trans isomerase 8 (LOC103334184), transcript variant X1, mRNA	Unknown
114	PruPest-25*	DY636330.1	PU1_plate9_E05 PU1 Prunus persica cDNA similar to similar to armadillo/beta-catenin repeat family protein / BTB/POZ domain-containing protein [Arabidopsis thaliana] contains InterProScan IPR000225:Armadillo, mRNA sequence	(ga)3	GAGCTCGCTAAGAACGAGGA	GCCTAGTGCAAAGGCACTTC	159	54.9	LG2 NC_024127.1 (29872771..29878978) Gene: LOC103322795	Prunus mume ARM REPEAT PROTEIN INTERACTING WITH ABF2 (LOC103322795), transcript variant X2, mRNA	PRUPE_ppa002113mg Location: complement(11,821,377..11,827,165)	Prunus persica hypothetical protein (PRUPE_ppa002113mg) mRNA, complete cds
114	PruPest-25	DY636330.1	PU1_plate9_E05 PU1 Prunus persica cDNA similar to similar to armadillo/beta-catenin repeat family protein / BTB/POZ domain-containing protein [Arabidopsis thaliana] contains InterProScan IPR000225:Armadillo, mRNA sequence						LG2 NC_024127.1 (29872771..29878978)	Prunus mume ARM REPEAT PROTEIN INTERACTING WITH ABF2 (LOC103322795), transcript variant X1, mRNA	Unknown
115	PruPest-26*	DY636260.1	PU1_plate7_E19 PU1 Prunus persica cDNA similar to expressed mRNA inferred from GSLTPGH85ZG04 [Arabidopsis thaliana], mRNA sequence	(at)3	TGTTCTGCTTCGAAACGATG	GAACCTTCGTCTCAGCTTGC	216	55	LG2 NC_024127.1 (32597525..32602958)	Prunus mume aldehyde dehydrogenase 22A1 (LOC103323163), mRNA	PRUPE_ppa003170mg Location: complement(8,852,701..8,857,658)	Prunus persica hypothetical protein (PRUPE_ppa003170mg) mRNA, complete cds
116	PruPest-27*	DY636195.1	PU1_plate2_M02 PU1 Prunus persica cDNA similar to weakly similar to hypothetical protein (At4g06536.1) [Arabidopsis thaliana] contains InterProScan IPR003877:SPla/RYanodine receptor SPRY, mRNA sequence	(gct)3	TGCAGCAAACACTGACATGA	GTTTGCAGCACTTGGGTTTT	232	55	LG2 NC_024127.1 (10370419..10372889) Gene: LOC103320361 Location: 10,370,419..10,372,889	Prunus mume uncharacterized LOC103320361 (LOC103320361), mRNA	PRUPE_ppa026697mg Location: complement(36,007,960..36,009,801)	Prunus persica hypothetical protein (PRUPE_ppa026697mg) mRNA, complete cds
117	PruPest-28*	DY636151.1	PU1_plate19_G15 PU1 Prunus persica cDNA similar to hypothetical protein contains InterProScan IPR002052:N-6 Adenine-specific DNA methylase , inferred: glycoside hydrolase family 28 protein / polygalacturonase (pectinase) family protein [Arabidopsis thaliana], mRNA sequence	(ac)3	GATGCAGAAAAACCCAGCAT	CGACATCACCACCTTCCTCT	237	55	LG3 NC_024128.1 (22603718..22608122) Gene: LOC103327142 Location: 22,603,718..22,608,122	Prunus mume probable polygalacturonase (LOC103327142), mRNA	PRUPE_ppa005015mg Location: complement(25,692,773..25,696,707)	Prunus persica hypothetical protein (PRUPE_ppa005015mg) mRNA, complete cds
118	PruPest-29*	DY636084.1	PU1_plate17_P03 PU1 Prunus persica cDNA similar to weakly similar to diphthamide synthesis DPH2 family protein [Arabidopsis thaliana], mRNA sequence	(ag)7	CGTGCTGCATAGACGACCTA	GGGATGCTGAGATGGACAGT	172	55	LG2 NC_024127.1 (2124624..2128838, complement) Gene: LOC103319117 Location: complement(2,124,624..2,128,838	Prunus mume diphthamide biosynthesis protein 1 (LOC103319117), transcript variant X2, misc_RNA	PRUPE_ppa005734mg Location: complement(44,013,461..44,016,106)	Prunus persica hypothetical protein (PRUPE_ppa005734mg) mRNA, complete cds
118	PruPest-29*	DY636084.1	PU1_plate17_P03 PU1 Prunus persica cDNA similar to weakly similar to diphthamide synthesis DPH2 family protein [Arabidopsis thaliana], mRNA sequence						LG2 NC_024127.1 (2124624..2128838, complement) Gene: LOC103319117	Prunus mume diphthamide biosynthesis protein 1 (LOC103319117), transcript variant X1, mRNA	Unknown
119	PruPest-30*	DY636045.1	PU1_plate16_J07 PU1 Prunus persica cDNA similar to weakly similar to FKBP12 interacting protein (FIP37) (GI:3859944) [Arabidopsis thaliana] contains InterProScan IPR000345:Cytochrome c heme-binding site, mRNA sequence	(gat)3	TCAGCTTCGCAGCTACAGAC	AGGAAAATCGCCTCCAAAAT	151	54.7	Unplaced Scaffold NW_007362528.1 (14045..18173, complement)Gene: LOC103343090 Location: complement(14,045..18,173)	Prunus mume FKBP12-interacting protein of 37 kDa-like (LOC103343090), mRNA	PRUPE_ppa008141mg Location: complement(14,544,424..14,548,428)	Prunus persica hypothetical protein (PRUPE_ppa008141mg) mRNA, complete cds
120	PruPest-31	DY635952.1	PU1_plate5_C20 PU1 Prunus persica cDNA similar to expressed mRNA unclassifiable, mRNA sequence	(at)6	TTTTTGTCATCTTCACAACAATTT	AATGAAATTAAATCTGCGAGAAA	238	52.5	Unknown		Unknown	*
121	PruPest-32	DY634892.1	PU1_plate39_A17 PU1 Prunus persica cDNA similar to expressed mRNA unclassifiable, mRNA sequence	(tc)21	TCTCTCTCTCTCTCTCTCTCTCTCTC	GGCCACTACCGAGCAGATTA	101	53.9	bUnknown		Unknown	*
122	PruPest-33*	DW356487.1	PU2_plate25_G09 PU2 Prunus persica cDNA clone PU2_plate25_G09 5- similar to PU2_plate25_G09 expressed mRNA inferred from (U30506) E6 Gossypium hirsutum, mRNA sequence	(caa)4	CACTATGGCTTCTGCTGCAA	CGGTATTGGGTGCTGTAGGT	204	55	LG3 NC_024128.1 (2498288..2499510, complement)	Prunus mume protein E6 (LOC103324812), mRNA	PRUPE_ppa009581mg Location: complement(2,514,336..2,515,615) Length: 1,280 Length: 1,280	Prunus persica hypothetical protein (PRUPE_ppa009581mg) mRNA, complete cds
123	PruPest-34	DW349084.1	PU1_plate4_E20 PU1 Prunus persica cDNA clone PU1_plate4_E20 5- similar to PU1_plate4_E20 identical to Unknown (protein for MGC:78286) Mus musculus, mRNA sequence	(tg)4	TTCACCAAGGCTGCTCTTTT	AACCTGCAGAAACCAGAGGA	213	54.9	Unknown			*
124	PruPest-35*	DT455065.1	PP_YEb0032C05 Peach developing fruit mesocarp Stage S4 Prunus persica cDNA clone PP_YEb0032C05, mRNA sequence	(ag)3	ACTATGTCCAAGGCGACACC	TGATTTGCAATGCCATCACT	162	55	LG4 NC_024129.1 (22785643..22786857, complement)	Prunus mume phenolic glucoside malonyltransferase 1-like (LOC103330243), mRNA	PRUPE_ppa025189mg Qualifiers: Partial stop	Prunus persica hypothetical protein (PRUPE_ppa025189mg) mRNA, partial cds
124	PruPest-35*	DT455065.1	PP_YEb0032C05 Peach developing fruit mesocarp Stage S4 Prunus persica cDNA clone PP_YEb0032C05, mRNA sequence								PRUPE_ppa019904mg Location: 18,992,254..18,993,632	Prunus persica hypothetical protein (PRUPE_ppa019904mg) mRNA, complete cds
125	PruPest-36	DN677195.1	PP_YEa0023H06 Peach developing fruit mesocarp Stage S4 Prunus persica cDNA clone PP_YEa0023H06 5-, mRNA sequence	(tg)3	CTTTGCTCCAAGGCTTTTTG	CACACAGAGCTTCACCCAGA	229	55	LG1 NC_024126.1 (20282219..20283321)	Prunus mume immediate early response 3-interacting protein 1-like (LOC103338396), mRNA	Unknown
125	PruPest-36	DN677195.1	PP_YEa0023H06 Peach developing fruit mesocarp Stage S4 Prunus persica cDNA clone PP_YEa0023H06 5-, mRNA sequence						LG1 NC_024126.1 (20284535..20285168)	Prunus mume protein transport protein yos1-like (LOC103338385), mRNA	Unknown
126	PruPest-37*	DN677009.1	PP_YEa0020D02 Peach developing fruit mesocarp Stage S4 Prunus persica cDNA clone PP_YEa0020D02 5-, mRNA sequence	(gat)4	TCTGCTTGTGGTGGTGAGAG	CCCATCAGCCTCTGAATTGT	200	55	LG7 NC_024132.1 (13435792..13437716, complement)	Prunus mume mitochondrial chaperone BCS1-like (LOC103338257), mRNA	PRUPE_ppa004321mg Location: 15,292,312..15,294,197	Prunus persica hypothetical protein (PRUPE_ppa004321mg) mRNA, complete cds
127	PruPest-38*	DN676782.1	PP_YEa0016H05 Peach developing fruit mesocarp Stage S4 Prunus persica cDNA clone PP_YEa0016H05 5-, mRNA sequence	(cac)4	ATGTGAGCGAGTCCGAGAGT	TCAGACAAATCAGCGTTTCG	203	55	LG6 NC_024131.1 (5808329..5811503, complement)	Prunus mume rop guanine nucleotide exchange factor 1 (LOC103334884), mRNA	PRUPE_ppa003680mg Location: complement(16,858,261..16,861,294)	Prunus persica hypothetical protein (PRUPE_ppa003680mg) mRNA, complete cds
128	PruPest-39*	AJ533699.1	AJ533699 S3II Prunus persica cDNA clone PP_S3IIsel_A4_E09, mRNA sequence	(ct)3	ACCTCTCCCGGCCTCTAATA	TGCTGGGACAATCATCAAAA	227	55			PRUPE_ppa013827mg Location: 8,246,814..8,249,020	Prunus persica hypothetical protein (PRUPE_ppa013827mg) mRNA, complete cds
129	PruPest-40*	AJ533271.1	AJ533271 S3II Prunus persica cDNA clone PP_S3IIall_A9_E07, mRNA sequence	(tg)3	GCACCTGATGTGCCTTACAA	GTGGCAGTCTGATCAGCAAA	224	54.8	LG8 NC_024133.1 (6251518..6261973)Gene: LOC103339476 Location: 6,251,518..6,261,973	Prunus mume uncharacterized LOC103339476, mRNA	PRUPE_ppa000725mg Location: complement(9,835,321..9,845,976) Length: 10,656	Prunus persica hypothetical protein (PRUPE_ppa000725mg) mRNA, complete cds
129	PruPest-40*	AJ533271.1	AJ533271 S3II Prunus persica cDNA clone PP_S3IIall_A9_E07, mRNA sequence								PRUPE_ppa018106mg Qualifiers: Partial start	Prunus persica hypothetical protein (PRUPE_ppa018106mg) mRNA, partial cds
130	PruPest-41	BU044973.1	PP_LEa0021B12f Peach developing fruit mesocarp Prunus persica cDNA clone PP_LEa0021B12f, mRNA sequence	(tct)4	GACTTTGACGGCTGAGGTTC	AGGCAGGACAAGAAAAAGCA	179	54.9	Unknown		Unknown	*
131	PruPest-42	BU044377.1	PP_LEa0019C06f Peach developing fruit mesocarp Prunus persica cDNA clone PP_LEa0019C06f, mRNA sequence	(ta)3	TCTGCAACAAAGCTTCCTGA	AAGCACTGCTGACGATGATG	193	54.8	LG2 NC_024127.1 (18131351..18134535)	Prunus mume serine/arginine-rich splicing factor RSZ21 (LOC103321732), transcript variant X1, mRNA	Unknown
132	PruPest-43*	BU044059.1	PP_LEa0018A20f Peach developing fruit mesocarp Prunus persica cDNA clone PP_LEa0018A20f, mRNA sequence	(ga)3	CATCTGCGAGGAATAGCACA	TGCCATCCTCACAAACTCTG	249	54.9	LG4 NC_024129.1 (23171450..23177471)	Prunus mume acyltransferase-like protein At3g26840, chloroplastic (LOC103330286), mRNA	PRUPE_ppa008079mg Location: complement(21,660,402..21,662,821)	Prunus persica hypothetical protein (PRUPE_ppa008079mg) mRNA, complete cds
133	PruPest-44*	BU041888.1	PP_LEa0010N10f Peach developing fruit mesocarp Prunus persica cDNA clone PP_LEa0010N10f, mRNA sequence	(gt)3	AGGGACACGATTTCTCGTTG	GAGCATTCTTTGGGATTGGA	199	55	LG4 NC_024129.1 (17461302..17464963)	Prunus mume L-ascorbate oxidase homolog (LOC103329294), mRNA	PRUPE_ppa003877mg Location: complement(16,508,775..16,512,042) Length: 3,268	Prunus persica hypothetical protein (PRUPE_ppa003877mg) mRNA, complete cds
134	PruPest-45*	BU041492.1	PP_LEa0009I05f Peach developing fruit mesocarp Prunus persica cDNA clone PP_LEa0009I05f, mRNA sequence	(gat)3	TCATCTGCAGGAAGCATGAC	TTGCTACACAACGGGCAATA	151	55	LG7 NC_024132.1 (15783751..15792802, complement)	Prunus mume uncharacterized LOC103338674 (LOC103338674), mRNA	PRUPE_ppa000304mg Location: 17,851,173..17,860,031	Prunus persica hypothetical protein (PRUPE_ppa000304mg) mRNA, complete cds
135	PruPest-46*	BU041182.1	PP_LEa0008I17f Peach developing fruit mesocarp Prunus persica cDNA clone PP_LEa0008I17f, mRNA sequence	(tg)3	CCTCATATCCAAACGCCAGT	TCATTTTCCTTGTCCCTTGG	214	54.9	LG6 NC_024131.1 (1093620..1094987, complement)	Prunus mume uncharacterized LOC103334026, Mrna	PRUPE_ppa018952mg Qualifiers: Partial start	Prunus persica hypothetical protein (PRUPE_ppa018952mg) mRNA, partial cds
136	PruPest-47*	FC865592.1	PPN024C11-T7 PPN Prunus persica cDNA clone PPN024C11, mRNA sequence	(ca)3	TGATGCTGTTTCTCCTGCAC	TGTGATGCAAATCTCCCGTA	165	55	LG7 NC_024132.1 (9493526..9500073, complement	Prunus mume uncharacterized LOC103337695 (LOC103337695), mRNA	PRUPE_ppa001401mg Location: complement(11,291,521..11,298,019)	Prunus persica hypothetical protein (PRUPE_ppa001401mg) mRNA, complete cds
137	PruPest-48*	FC862020.1	PPN033H05-T7 PPN Prunus persica cDNA clone PPN033H05, mRNA sequence	(tag)4	TGGCAAAGAGAGCCAAATCT	CGCTCTTCGAGACAAGGAAC	179	55	LG2 NC_024127.1 11357012..11363672, complement	Prunus mume serine/threonine-protein kinase EDR1 (LOC103320552), mRNA	PRUPE_ppa001049mg Location: 34,995,938..35,001,893	Prunus persica hypothetical protein (PRUPE_ppa001049mg) mRNA, complete cds
138	PruPest-49*	FC860760.1	PP1005D04-T7 PP1 Prunus persica cDNA clone PP1005D04, mRNA sequence	(at)3	AATACGCGCAATCGTTTCTC	CCCAAGGAAGAGAACAGCAG	221	55.1	LG4 NC_024129.1 (5388826..5397045, complement) misc_RNA: XR_513831.1 Title: misc_RNA-pleiotropic drug resistance protein 1-like Location: complement(5,388,826..5,397,045) [Length]	Prunus mume pleiotropic drug resistance protein 1-like (LOC103328016), misc_RNA	PRUPE_ppa000226mg Location: complement(4,762,847..4,770,725)	Prunus persica hypothetical protein (PRUPE_ppa000226mg) mRNA, complete cds
139	PruPest-50*	FC865787.1	PPN068G06-T7 PPN Prunus persica cDNA clone PPN068G06, mRNA sequence	(tc)3	GTCGGTTTGGGTTTCAAAGA	CTGCAGTGTGGCTGTTCCTA	222	55	LG1 NC_024126.1 (21687430..21691289)	Prunus mume uncharacterized LOC103340346 (LOC103340346), transcript variant X2, mRNA	PRUPE_ppa007234mg Location: complement(22,362,535..22,366,089) Length: 3,555	Prunus persica hypothetical protein (PRUPE_ppa007234mg) mRNA, complete cds
139	PruPest-50*	FC865787.1	PPN068G06-T7 PPN Prunus persica cDNA clone PPN068G06, mRNA sequence						LG1 NC_024126.1 (21687430..21691289)	Prunus mume uncharacterized LOC103340346 (LOC103340346), transcript variant X1, mRNA	Unknown
140	PruPest-51	FC865740.1	PPN030C11-T7 PPN Prunus persica cDNA clone PPN030C11, mRNA sequence	(tg)3	TATTCCCATCCCCTTCTCCT	CATGGACTCCAAAACGTCCT	191	54.8	LG1 NC_024126.1 (2188720..2198191, complement) Gene: LOC103318924	Prunus mume mediator of RNA polymerase II transcription subunit 15a (LOC103318924), transcript variant X2, mRNA	Unknown
140	PruPest-51	FC865740.1	PPN030C11-T7 PPN Prunus persica cDNA clone PPN030C11, mRNA sequence						LG1 NC_024126.1 (2188720..2198191, complement)	Prunus mume mediator of RNA polymerase II transcription subunit 15a (LOC103318924), transcript variant X1, mRNA	Unknown
141	PruPest-52*	FC864669.1	PPN023D08-T7 PPN Prunus persica cDNA clone PPN023D08, mRNA sequence	(at)3	TTGGGTGTTCCAGTTTTGGT	GTGACTGCGAAGAGGGACTC	188	55.1	LG2 NC_024127.1 (31767664..31774675)	prunus mume protein GAMETE EXPRESSED 2 (LOC103323038), mRNA	PRUPE_ppa000529mg Location: complement(10,029,358..10,035,695)	Prunus persica hypothetical protein (PRUPE_ppa000529mg) mRNA, complete cds
142	PruPest-53	FC861895.1	PPN052C01-T7 PPN Prunus persica cDNA clone PPN052C01, mRNA sequence	(ag)3	TTCAATGGCTTCCTCATTCC	GCTGTCAATCCCCCAGTAAA	223	54.9	LG2 NC_024127.1 (31625248..31633117)	Prunus mume putative E3 ubiquitin-protein ligase LIN-1 (LOC103323048), mRNA	Unknown
143	PruPest-54*	FC864919.1	PPN023G05-T7 PPN Prunus persica cDNA clone PPN023G05, mRNA sequence	(ag)4	TTAACACCAAACGGGTCCTC	TTGGGAAATCAACCCCAATA	155	54.9	LG3 NC_024128.1 (14962204..14968689, complement) Gene: LOC103326594	Prunus mume fimbrin-1 (LOC103326594), transcript variant X2, mRNA	PRUPE_ppa002190mg Location: complement(14,534,577..14,540,212)	Prunus persica hypothetical protein (PRUPE_ppa002190mg) mRNA, complete cds
143	PruPest-54*	FC864919.1	PPN023G05-T7 PPN Prunus persica cDNA clone PPN023G05, mRNA sequence						LG3 NC_024128.1 (14962204..14968689, complement)Gene: LOC103326594	Prunus mume fimbrin-1 (LOC103326594), transcript variant X1, mRNA	Unknown
144	PruPest-55*	FC864094.1	PPN054C03-T7 PPN Prunus persica cDNA clone PPN054C03, mRNA sequence	(tg)5	GATGACGGGAAGAAATTCCA	GTCCATGACACCACAGAACG	167	54.9	LG7 NC_024132.1 (16664025..16666037, complement) Gene: LOC103338867	Prunus mume pentatricopeptide repeat-containing protein At4g33170-like (LOC103338867), mRNA	PRUPE_ppa018038mg Qualifiers: Partial stop Location: 18,256,693..18,258,423	Prunus persica hypothetical protein (PRUPE_ppa018038mg) mRNA, partial cds
145	PruPest-56*	FC864323.1	PPN060D10-T7 PPN Prunus persica cDNA clone PPN060D10, mRNA sequence	(ttc)5	CACGGGAGGAGTCTGTCAAT	TCGATGGATTTGATCACGAA	197	55			PRUPE_ppa003442mg Location: complement(24,308,108..24,313,760)	Prunus persica hypothetical protein (PRUPE_ppa003442mg) mRNA, complete cds
146	PruPest-57*	FC865336.1	PPN018B09-T7 PPN Prunus persica cDNA clone PPN018B09, mRNA sequence	(tc)9	CACCACAACCACAGCTCAGT	GAGAGGGAGATTTGGGAAGG	231	54.8	LG3 NC_024128.1 (10457991..10461198 , complement)Gene: LOC103326012	Prunus mume general transcriptional corepressor trfA (LOC103326012), mRNA	PRUPE_ppa001903mg Location: 10,243,471..10,245,898	Prunus persica hypothetical protein (PRUPE_ppa001903mg) mRNA, complete cds
147	PruPest-58*	FC860845.1	PP1006C08-T7 PP1 Prunus persica cDNA clone PP1006C08, mRNA sequence	(att)3	GCGAAGCTCCTACTCCAATG	ATCCCTCTTGGCTCAAGGTT	221	55			PRUPE_ppa010741mg Location: 29,926,223..29,927,821	Prunus persica hypothetical protein (PRUPE_ppa010741mg) mRNA, complete cds
148	PruPest-59*	FC863949.1	PPN029F04-T7 PPN Prunus persica cDNA clone PPN029F04, mRNA sequence	(ctt)5	ATAGGCGCAGCTAAGGTTGA	TTCCTCCGATCACCTAAACG	182	55	LG3 NC_024128.1 (275416..282560, complement)Gene: LOC103324394	Prunus mume protease Do-like 10, mitochondrial (LOC103324394), mRNA	PRUPE_ppa003181mg Location: 78,561..85,697	Prunus persica hypothetical protein (PRUPE_ppa003181mg) mRNA, complete cds
149	PruPest-60*	FC861191.1	PP1002F05-T7 PP1 Prunus persica cDNA clone PP1002F05, mRNA sequence	(tg)3	CGGCAGGTGTTGTTTGTATG	TCCTCCCAAAATGGATTCAA	244	55.1	LG5 NC_024130.1 (3390078..3403144, complement)	Prunus mume E3 ubiquitin-protein ligase KEG (LOC103330789), transcript variant X2, mRNA	PRUPE_ppa000149mg Location: complement(2,724,955..2,737,659)	Prunus persica hypothetical protein (PRUPE_ppa000149mg) mRNA, complete cds
149	PruPest-60*	FC861191.1	PP1002F05-T7 PP1 Prunus persica cDNA clone PP1002F05, mRNA sequence						LG5 NC_024130.1 (3390078..3403144, complement)	Prunus mume E3 ubiquitin-protein ligase KEG (LOC103330789), transcript variant X1, mRNA	Unknown
150	PruPest-61*	FC862254.1	PPN015C05-T7 PPN Prunus persica cDNA clone PPN015C05, mRNA sequence	(at)3	AAACTCAGTTGGCTCGCACT	GAGCATCCGATCAATCTCGT	215	55.1	LG2 NC_024127.1 (25392017..25403877, complement)Gene: LOC103322443	Prunus mume probable isoleucine--tRNA ligase, cytoplasmic (LOC103322443), mRNA	PRUPE_ppa000442mg Location: 16,007,987..16,019,372	Prunus persica hypothetical protein (PRUPE_ppa000442mg) mRNA, complete cds
150	PruPest-61*	FC862254.1	PPN015C05-T7 PPN Prunus persica cDNA clone PPN015C05, mRNA sequence								PRUPE_ppa000442mg Location: 16,007,987..16,019,372	Prunus persica hypothetical protein (PRUPE_ppa000442mg) mRNA, complete cds
151	PruPest-62*	FC860679.1	PP1004E03-T7 PP1 Prunus persica cDNA clone PP1004E03, mRNA sequence	(gt)4	CCTGGACCGATCTTTGTCAT	ACACACACCAGAGGGGAGAC	151	54.9	LG8 NC_024133.1 (10868304..10870363)ncRNA: XR_514710.1 Title: uncharacterized LOC103340082	Prunus mume uncharacterized LOC103340082 (LOC103340082), ncRNA	PRUPE_ppa014283mg Location: 16,794,681..16,796,765	Prunus persica hypothetical protein (PRUPE_ppa014283mg) mRNA, complete cds
152	PruPest-63*	FE969373.1	EST199 Subtraction suppressive hybridization library E Reverse Prunus persica cDNA clone ER37A-02 unknown similar to RING-H2 finger protein of unknown function, mRNA sequence	(tgc)3	TTCTCCCCTCATGAAAATGG	TCAGGTGATGACTGGCCATA	209	54.9	LG2 NC_024127.1 (30068296..30071843)Gene: LOC103322812)Length: 3,548	Prunus mume E3 ubiquitin-protein ligase RHF1A (LOC103322812), mRNA	PRUPE_ppa024137mg Qualifiers: Partial start Location: complement(11,648,843..11,652,144)	Prunus persica hypothetical protein (PRUPE_ppa024137mg) mRNA, partial cds
153	PruPest-64	DW347755.1	PP_LEc0023N15f Peach shoot Prunus persica cDNA clone PP_LEc0023N15f, mRNA sequence	(tcaaa)9	ACATCTCCCTTCCCCTCACT	AAGCCTCCCGTACATGTGTC	226	54.9	LG8 NC_024133.1 (16816061..16817143)Gene: LOC103341278	Prunus mume early nodulin-like protein 1 (LOC103341278), mRNA	Unknown
154	PruPest-65*	DW347702.1	PP_LEc0023I23f Peach shoot Prunus persica cDNA clone PP_LEc0023I23f, mRNA sequence	(ga)3	AGAAAACTGCTCCTGGCAAA	TTACCCGGGCTTCTTCTTTT	163	55	Unknown		PRUPE_ppa004953mg Location: 1,855,412..1,860,055	Prunus persica hypothetical protein (PRUPE_ppa014172mg) mRNA, complete cds
155	PruPest-66*	DW347521.1	PP_LEc0021P10f Peach shoot Prunus persica cDNA clone PP_LEc0021P10f, mRNA sequence	(aat)3	CACGCTCCACAAATTCCTCT	CACCTGAGCAGATTGCAAAA	169	55.1	LG3 NC_024128.1 (2618060..2624481)Gene:LOC103324851	Prunus mume apoptosis inhibitor 5 (LOC103324851), transcript variant X2, mRNA	PRUPE_ppa003737mgLocation: 2,699,894..2,706,108	Prunus persica hypothetical protein (PRUPE_ppa003737mg) mRNA, complete cds
155	PruPest-66*	DW347521.1	PP_LEc0021P10f Peach shoot Prunus persica cDNA clone PP_LEc0021P10f, mRNA sequence						LG3 NC_024128.1 (2618060..2624481)Gene: LOC103324851	Prunus mume apoptosis inhibitor 5 (LOC103324851), transcript variant X1, mRNA	Unknown
156	PruPest-67	DW347458.1	PP_LEc0021A11f Peach shoot Prunus persica cDNA clone PP_LEc0021A11f, mRNA sequence	(at)4	ATTTTACACTGGGCCTTTGC	AAAAGCCTATAGCCTCTCACCT	152	53.4	Unknown		Unknown
157	PruPest-68	DW347354.1	PP_LEc0018P18f Peach shoot Prunus persica cDNA clone PP_LEc0018P18f, mRNA sequence	(ag)4	CCCAAAGCCAAATTAGGTGA	TGGGATTTGGAAAAAGTTGG	241	54.8	Unknown		Unknown
158	PruPest-69	DW347161.1	PP_LEc0015E07f Peach shoot Prunus persica cDNA clone PP_LEc0015E07f, mRNA sequence	(ct)9	AAGAAAGAGGGATGGGTGCT	AACATGGTAAGCCCAAGCAG	202	55.1	Unknown		Unknown
159	PruPest-70	DW347051.1	PP_LEc0013O21f Peach shoot Prunus persica cDNA clone PP_LEc0013O21f, mRNA sequence	(ga)3	TGCTAAACGGGAGGTATTGG	TGGGTTTTTGGTTTCTTTGG	155	54.8	Unknown		Unknown
160	PruPest-71	DW346876.1	PP_LEc0012D11f Peach shoot Prunus persica cDNA clone PP_LEc0012D11f, mRNA sequence	(ga)4	TTTTGCTCAAAACTGGCAGA	TGGATGAAGAATGGTGTGGA	173	54.7	Unknown		Unknown
161	PruPest-72	DW346690.1	PP_LEc0010D04f Peach shoot Prunus persica cDNA clone	(aaaaaat)3	AACCTAAAGCCTTGGCGTCT	TATCCCAGAATTGGCAGGAC	151	55	Unknown		Unknown
162	PruPest-73	DW346535.1	PP_LEc0008O15f Peach shoot Prunus persica cDNA clone PP_LEc0008O15f, mRNA sequence	(gaaa)3	TTTGACGGAAAAGGAAATGG	CACCTCCTAAGGGCAAAACA	151	55	Unknown		Unknown
163	PruPest-74	DW346434.1	PP_LEc0008G08f Peach shoot Prunus persica cDNA clone PP_LEc0008G08f, mRNA sequence	(ct)3	TCTTTTGGGAAAGCCATTTG	TTGTCTCGTCCCTTTCTGCT	229	55	Unknown		Unknown
164	PruPest-75*	DW346113.1	PP_LEc0006J09f Peach shoot Prunus persica cDNA clone PP_LEc0006J09f, mRNA sequence	(ctt)4	AAAACCCAGTCCTCCCATTC	TCCCCTTGTGTTCACACTGA	189	55.1	Unknown		NW_006760201.1 Gene: PRUPE_ppa002248mg Location: 15,558,614..15,565,691	Prunus persica hypothetical protein (PRUPE_ppa002248mg) mRNA, complete cds
165	PruPest-76	DW345727.1	PP_LEc0003K08f Peach shoot Prunus persica cDNA clone PP_LEc0003K08f, mRNA sequence	(gc)3	TCACAGATCTGCTGGGTCAG	TCAAAGTTTTCTCCCCATGC	195	55	Unknown		Unknown
166	PruPest-77	DW345525.1	PP_LEc0023J12f Peach shoot Prunus persica cDNA clone PP_LEc0023J12f, mRNA sequence	(tc)3	GGCGAAATACGAGCTGAGAC	CATGCTTTAGAGGGCCAGAG	226	54.9	Unknown		Unknown
167	PruPest-78*	DW344975.1	PP_LEc0021D16f Peach shoot Prunus persica cDNA clone PP_LEc0021D16f, mRNA sequence	(tc)3	AATACCTGTGGCTGGACTCG	GAGCGAGGAGTCGTAGTTGG	230	55	LG2 NC_024127.1 (15739753..15743490) complement	prunus mume probable LRR receptor-like serine/threonine-protein kinase At4g36180 (LOC103321393), mRNA	PRUPE_ppa000498mg Location: complement(32,819,718..32,823,101)	Prunus persica hypothetical protein (PRUPE_ppa000498mg) mRNA, complete cds
168	PruPest-79	DW344901.1	PP_LEc0020P03f Peach shoot Prunus persica cDNA clone PP_LEc0020P03f, mRNA sequence	(at)3	CCTGCATGCCCTTGTATTTT	CCCTGCAAACCAATTAGCAT	156	54.9	Unknown		Unknown
169	PruPest-80*	DW344784.1	PP_LEc0020I14f Peach shoot Prunus persica cDNA clone PP_LEc0020I14f, mRNA sequence	(ag)3	CCCATGGACCTCAAAAGAGA	GGAGTCCCACTCAAATCCAG	250	54.7	LG6 NC_024131.1 (16997947..16999851, complement	Prunus mume uncharacterized protein At2g29880-like (LOC103336166), mRNA	PRUPE_ppa015720mg Qualifiers: Partial start Location: complement(3,613,258..3,614,329) Length: 1,072	Prunus persica hypothetical protein (PRUPE_ppa015720mg) mRNA, partial cds
169	PruPest-80*	DW344784.1	PP_LEc0020I14f Peach shoot Prunus persica cDNA clone PP_LEc0020I14f, mRNA sequence								PRUPE_ppa026072mg Location: 23,305,090..23,306,828 Length: 1,739	Prunus persica hypothetical protein (PRUPE_ppa026072mg) mRNA, complete cds
169	PruPest-80*	DW344784.1	PP_LEc0020I14f Peach shoot Prunus persica cDNA clone PP_LEc0020I14f, mRNA sequence								PRUPE_ppa020484mg Qualifiers: Partial stop Location: 18,074,841..18,075,932	Prunus persica hypothetical protein (PRUPE_ppa020484mg) mRNA, partial cds
170	PruPest-81*	DW344084.1	PP_LEc0017P19f Peach shoot Prunus persica cDNA clone PP_LEc0017P19f, mRNA sequence	(gt)4	TGTTTCCATGCCAATTCAGA	CAGTAATGGGGTTCCGTCAG	229	55.2	LG3 NC_024128.1 (736305..741299)Gene:LOC103324493Location: 736,305..741,299 Length: 4,995	prunus mume tyrosyl-DNA phosphodiesterase 1 (LOC103324493), transcript variant X2, mRNA	PRUPE_ppa002421mgLocation: complement(1,219,515..1,224,362) Length: 4,848	Prunus persica hypothetical protein (PRUPE_ppa002421mg) mRNA, complete cds
170	PruPest-81*	DW344084.1	PP_LEc0017P19f Peach shoot Prunus persica cDNA clone PP_LEc0017P19f, mRNA sequence						LG3 NC_024128.1 (736305..741299) Gene: LOC103324493Location 736,305..741,299 Length: 4,995	Prunus mume tyrosyl-DNA phosphodiesterase 1 (LOC103324493), transcript variant X1, mRNA	Unknown
171	PruPest-82	DW343883.1	PP_LEc0017A07f Peach shoot Prunus persica cDNA clone PP_LEc0017A07f, mRNA sequence	(ga)3	CGTGAGAGATCCGAGGAAAA	GGGGGTTATGGGAAATTTGT	208	55	Unknown		Unknown
172	PruPest-83	DW343037.1	PP_LEc0013B16f Peach shoot Prunus persica cDNA clone PP_LEc0013B16f, mRNA sequence	(ct)3	GGATGAGCTGGTCGGTACAT	CTACAAATGGCCGAGGAAGA	188	55	Unknown		Unknown
173	PruPest-84	DW341791.1	PP_LEc0006F09f Peach shoot Prunus persica cDNA clone PP_LEc0006F09f, mRNA sequence	(ct)4	GTGGACACGGATGTCAACAG	TGTCATAGCAGGAGGCAGTG	187	55	Unknown		Unknown
174	PruPest-85	DW341412.1	PP_LEc0004A02f Peach shoot Prunus persica cDNA clone PP_LEc0004A02f, mRNA sequence	(ca)3	CTGATCTTCCCTTCCCCTTC	CCCGTTAACTGTTGCCACTT	239	55	Unknown		Unknown
175	PruPest-86	DW341121.1	PP_LEc0002D07f Peach shoot Prunus persica cDNA clone PP_LEc0002D07f, mRNA sequence	(at)3	TGAAATGGTGCACGTTGTTT	ATGGGCCTAGTTGGTGAGTG	197	55	Unknown		Unknown
	* Previously described by Chen et al. [13]
