# Supplementary material for: In silico search, characterization and validation of new EST-SSR markers in the genus Prunus
Source: BMC Res Notes. 2016 Jul 7;9:336. doi: 10.1186/s13104-016-2143-y (PMC4937603; doi:10.1186/s13104-016-2143-y)
Supplement: Supplementary file 5 — 10.1186/s13104-016-2143-y Allele sizes of the 38 SSRs assayed in the analysis of peach, almond, plum, pollizo plum and apricot genotypes. na = no amplification. [file 13104_2016_2143_MOESM5_ESM.xlsx]

## Sheet: Hoja1
		SSR Markers
		PruArest-1	PruArest-2	PruArest-12	PruArest-13	PruArest-15	PruArest-16	PruAvest-10	PruAvest-11	PruAvest-12	PruAvest-13	PruAvest-14	PruAvest-15	PruCest-1	PruCest-2	PruCest-3	PruCest-4	PruDest-1	PruDest-2	PruDest-3	PruDest-4	PruDest-5	PruDest-6	PruMest-3	PruMest-4	PruMest-5	PruMest-6	PruMest-7	PruMest-27	PruPest-45	PruPest-46	PruPest-58	PruPest-59	PruPest-66	PruPest-67	PruPest-72	PruPest-73	PruPest-85	PruPest-86
Species	Genotype
Almond (P. dulcis)	Antoñeta	197	190	173/175	na	na	181	na	na	na	na	na	165	230	140/142	na	na	226	197	na	150	na	156	175/181	na	252	340	276	185/189	na	218	200/2003	170	168	160	161	na	na	164
	D0-078	197	190	173/175	na	na	181	na	na	na	na	na	161	230	140/142	na	na	226	200	na	152	na	156	181	na	240	340	280	185/189	na	215	200/203	185	168	160	155	na	na	141
	Marcona	na	190	175	175	220	181	na	na	na	na	na	165	230/235	140/142	na	na	236	200	na	152	na	156	185	na	245	340/345	280	185	na	215	200	185	168	165	155	na	na	141
	Ferragnés	na	190/185	na	175	220	176	na	na	na	na	na	165	230/235	142	na	na	239	200	na	152	na	156	185/181	na	245	340/345	280	185	na	215	203	185	165/160	170	155	na	na	141
Apricot (P. armeniaca)	Rojo Pasión	na	185/197	na	180	215	181	na	na	na	na	na	167	255/258	160	na	na	na	210	na	161	na	165	181/185	na	240	338	283	185/189	na	203	207	182	165	na	na	na	na	158
	Z506-7	na	197	na	180	na	181	na	na	na	na	na	169	255/258	160	na	na	na	215	na	163	na	165/172	185	na	243	na	283	189	na	203	207	177	175	na	na	na	na	158
	Currot	na	185	na	180	na	178	na	na	na	na	na	174	258	165	na	na	na	215	na	163	na	172	185	na	243	na	287	189	na	203	200	177	175/180	na	na	na	na	158
	Orange Red	na	197	na	na	na	181	na	na	na	na	na	174	258	165	na	na	na	218	na	161	na	180	185	na	245	na	283	185	na	203	200	182	180	na	na	na	na	171
	Goldrich	na	197	na	na	na	178	na	na	na	na	na	169	225	160	na	na	na	210	na	161	na	165	185	na	240	350	283	189	na	203	207	177	175/180	na	na	na	na	171
Peach (P. persica)	GF-305	na	205	179	185	210	181	na	na	na	na	na	174	240/245	166	na	na	na	220	na	165	na	175	185	na	243	340/345	276	189	na	195	203	170/174	175	151	155	na	na	164/160
	Baby Gold-6	na	205	179	185	215	181	na	na	na	na	na	174	240/245	169	na	na	na	224	na	165	na	175	181/185	na	246	340/345	283	189	na	195	203	174	170	151	159	na	na	164
Plum (P. salicina)	Golden Kiss	na	180	na	na	na	176	na	na	na	na	na	167	260	157	na	na	na	208	na	157	na	164	181	na	245	350	283	185	na	216	190	180	170	170	na	na	na	171
	Larry Anne	na	180	na	na	na	176	na	na	na	na	na	167	260	157	na	na	na	215	na	159	na	164	181	na	240	350	283	185	na	216	190	185	170	175	na	na	na	164
	Saphire	na	180	na	na	na	176	na	na	na	na	na	167	260/265	157	na	na	na	215	na	159	na	164	181	na	240	350	283	189	na	218	195	185	170	175	na	na	na	164
Pollizo plum (P. insititia)	PS2	190	180/175	na	190	220	176	na	na	na	na	na	165	250	145	216/220	na	na	200	na	155	na	156	181/185	na	240	335/340	280	185	na	203/208	190	180	165	145	150	na	na	152/158
	Adesoto	na	175	na	190	na	176	na	na	na	na	na	165	250	140/145	227	na	na	205	na	155	na	148/156	185	na	240	na	289	189	na	203	195	175	165/170	170	153	na	na	158
